# Supplementary material for: De novo genome assembly of the invasive mosquito species Aedes japonicus and Aedes koreicus
Source: Parasit Vectors. 2023 Nov 20;16:427. doi: 10.1186/s13071-023-06048-w (PMC10658958; doi:10.1186/s13071-023-06048-w)
Supplement: Supplementary file 1 — Additional file 1: Table S1. Total raw reads count. [file 13071_2023_6048_MOESM1_ESM.xlsx]

## Sheet: A
Additional File 1: Table S1. Total raw reads count
A. Whole-genome sequencing reads count
Nova seq 6000
Library ID	Species	Reads (M)
80133_ID2319_1-Aejap	Ae. japonicus	571.7
80134_ID2319_2-Aekor	Ae. koreicus	718.0
Oxford Nanopore PromethION
Library ID	Species	Reads (M)
ID2319_1-Aejap	Ae. japonicus	3.0
ID2319_2-Aekor	Ae. koreicus	6.0

## Sheet: B
Additional File1: Table S1.Total raw reads count
B. RNA sequencing total reads count
Nova seq 6000
Library_ID	Species	Life stage	Temperature reared (°C)	Reads (M)
ID2684_1-Sample1-P1-A01	Ae. koreicus	Larvae	15	39.1
ID2684_2-Sample2-P1-B01	Ae. koreicus	Larvae	15	57.4
ID2684_3-Sample3-P1-C01	Ae. koreicus	Larvae	15	55.6
ID2684_4-Sample4-P1-D01	Ae. japonicus	Larvae	15	51.0
ID2684_5-Sample5-P1-E01	Ae. japonicus	Larvae	15	74.8
ID2684_6-Sample6-P1-F01	Ae. japonicus	Larvae	15	60.8
ID2684_7-Sample7-P1-G01	Ae. koreicus	Larvae	28	50.1
ID2684_8-Sample8-P1-H01	Ae. koreicus	Larvae	28	41.7
ID2684_9-Sample9-P1-A02	Ae. koreicus	Larvae	28	42.4
ID2684_10-Sample10-P1-B02	Ae. japonicus	Larvae	28	48.6
ID2684_11-Sample11-P1-C02	Ae. japonicus	Larvae	28	61.3
ID2684_12-Sample12-P1-D02	Ae. japonicus	Larvae	28	159.1
ID2684_13-Sample13-P1-E02	Ae. koreicus	Adults	15	75.1
ID2684_14-Sample14-P1-F02	Ae. koreicus	Adults	15	40.0
ID2684_15-Sample15-P1-G02	Ae. koreicus	Adults	15	44.7
ID2684_16-Sample16-P1-H02	Ae. koreicus	Adults	28	40.3
ID2684_17-Sample17-P1-A03	Ae. koreicus	Adults	28	45.0
ID2684_18-Sample18-P1-B03	Ae. koreicus	Adults	28	50.0
ID2684_19-Sample19-P1-C03	Ae. japonicus	Adults	15	45.2
ID2684_20-Sample20-P1-D03	Ae. japonicus	Adults	15	48.6
ID2684_21-Sample21-P1-E03	Ae. japonicus	Adults	15	165.4
ID2684_22-Sample22-P1-F03	Ae. japonicus	Adults	28	39.7
ID2684_23-Sample23-P1-G03	Ae. japonicus	Adults	28	61.7
ID2684_24-Sample24-P1-H03	Ae. japonicus	Adults	28	41.7

## Sheet: C
Additional File1: Table S1. Total raw reads count
C. N50 of nanopore sequencing and total read length sequenced
		Ae. koreicus	Ae. japonicus
	N50 read length (nanopore)	9.398	10.93
	Mbp sequenced (Nanopore)	34000 Mbp	25009 Mbp
