# Supplementary material for: De novo genome assembly of the invasive mosquito species Aedes japonicus and Aedes koreicus
Source: Parasit Vectors. 2023 Nov 20;16:427. doi: 10.1186/s13071-023-06048-w (PMC10658958; doi:10.1186/s13071-023-06048-w)
Supplement: Supplementary file 2 — Additional file 2: Table S2. Thermal adaptation genes in Aedes koreicus and Ae. japonicus. [file 13071_2023_6048_MOESM2_ESM.xlsx]

## Sheet: A
Additional file 2: Table S2. Thermal adaptation genes in Ae. koreicus and Ae. japonicus.
A. Total thermal adaptation genes in Ae. koreicus.
	Total Ae. koreicus
	Accession ID	Gene symbol
	NP_001014475.1	nrv2
	NP_001014535.1	Dmel\CG15117
	NP_001014573.1	Hn
	NP_001014584.1	RecQ5
	NP_001014631.3	cpo
	NP_001014644.3	sp3
	NP_001014720.1	norpA
	NP_001014732.1	cac
	NP_001027059.1	CG4564
	NP_001027104.1	Svil
	NP_001027277.1	CadN
	NP_001033835.2	sdt
	NP_001033881.1	Slob
	NP_001036269.2	Myo10A
	NP_001036349.2	Dmel\CG32982
	NP_001036351.2	CG12441
	NP_001036362.1	mol
	NP_001036454.1	conu
	NP_001036691.1	ps
	NP_001036715.1	Mhcl
	NP_001036736.2	SNF4Agamma
	NP_001036752.1	REPTOR
	NP_001036757.1	lobo
	NP_001096908.1	Dmel\CG33181
	NP_001097038.2	shakB
	NP_001097077.1	Naprt
	NP_001097105.3	Nhe3
	NP_001097127.1	CG9487
	NP_001097148.1	Gyc32E
	NP_001097183.1	sick
	NP_001097226.1	ACC
	NP_001097237.1	Pkn
	NP_001097258.2	SLO2
	NP_001097322.1	Stacl
	NP_001097333.1	sli
	NP_001097378.1	CalpA
	NP_001097409.1	Oatp58Dc
	NP_001097423.1	stl
	NP_001097425.1	ReepA
	NP_001097501.1	Cip4
	NP_001097517.1	sif
	NP_001097533.1	Ank2
	NP_001097631.1	Rbp6
	NP_001097740.1	Phyhd1
	NP_001097880.1	Dmel\CG7029
	NP_001097888.1	Gba1b
	NP_001097889.2	CG12492
	NP_001097890.1	Pli
	NP_001097922.1	Idh3g
	NP_001097982.1	tmod
	NP_001137649.1	ATP8A
	NP_001137706.1	sano
	NP_001137750.1	Mlp60A
	NP_001137779.1	Pgant4
	NP_001137782.1	Shaw
	NP_001137782.1	Shaw
	NP_001137835.2	Irk3
	NP_001137843.1	CG11016
	NP_001138101.1	CG31145
	NP_001162777.1	if
	NP_001162795.1	nAChRalpha7
	NP_001162804.1	AnxB10
	NP_001162875.1	Rtnl1
	NP_001162885.1	Msp300
	NP_001162909.1	Pvr
	NP_001162922.1	GlcAT-S
	NP_001162998.1	Dif
	NP_001163024.1	Hr38
	NP_001163032.1	Mondo
	NP_001163387.2	Fhos
	NP_001163592.1	ClC-a
	NP_001163646.1	WRNexo
	NP_001163649.1	dSLC5A1
	NP_001163667.1	Atpalpha
	NP_001163722.1	Bili
	NP_001163731.1	Npl4
	NP_001163749.1	Men-b
	NP_001188590.1	pdgy
	NP_001188751.1	Eaat1
	NP_001188754.1	Mco1
	NP_001188761.1	Nckx30C
	NP_001188769.1	Npc1a
	NP_001188784.1	Myo31DF
	NP_001188892.1	Hydr1
	NP_001189037.1	Shab
	NP_001189101.1	Hsp110
	NP_001189170.1	ctrip
	NP_001189222.1	CG6934
	NP_001189236.1	CCT3
	NP_001189276.1	Syx1A
	NP_001189278.1	150482_at
	NP_001189282.1	Esp
	NP_001245448.1	Appl
	NP_001245529.1	CG3556
	NP_001245791.1	slgA
	NP_001245832.1	Dmel\CG5001
	NP_001245889.1	fusl
	NP_001245907.1	eIF4A
	NP_001245914.1	Daao2
	NP_001245916.1	Nlg2
	NP_001245933.1	Dmel\CG7231
	NP_001246037.1	CycE
	NP_001246073.1	Arr1
	NP_001246140.1	gus
	NP_001246145.1	Ptr
	NP_001246206.1	RyR
	NP_001246234.1	Pfk
	NP_001246288.1	Nmda1
	NP_001246357.1	Asph
	NP_001246401.1	grh
	NP_001246581.1	Tet
	NP_001246653.1	Dmel\CG14830
	NP_001246699.1	fry
	NP_001246805.1	nudC
	NP_001246914.1	Nep2
	NP_001246983.1	Q9VHT6_DROME
	NP_001247197.1	PR72
	NP_001247251.1	Nha2
	NP_001247313.1	Dmel\CG6073
	NP_001259495.1	Pde9
	NP_001259573.1	Ahcy
	NP_001259689.1	Dmel\CG6891
	NP_001259851.1	IA-2
	NP_001259858.1	Dmel\CG5080
	NP_001259941.1	Glyctk
	NP_001260023.1	l(2)k05819
	NP_001260085.1	Dmel\CG5828
	NP_001260111.1	Gpdh1
	NP_001260120.1	Gal
	NP_001260153.1	Liprin-alpha
	NP_001260177.1	Ndae1
	NP_001260304.1	Dmel\CG4598
	NP_001260487.1	PRL-1
	NP_001260517.1	Dmel\CG13280
	NP_001260534.1	Socs36E
	NP_001260541.1	MESR3
	NP_001260616.1	bwa
	NP_001260667.1	Atg18b
	NP_001260679.1	tio
	NP_001260841.1	Mef2
	NP_001260974.1	LamC
	NP_001261026.1	DAT
	NP_001261039.1	SmydA-7
	NP_001261083.1	Topors
	NP_001261088.1	CG9416-PA
	NP_001261156.1	l(2)efl
	NP_001261253.1	Ptp61F
	NP_001261255.1	rho
	NP_001261396.1	Gad1
	NP_001261434.1	Rh50
	NP_001261474.1	Ldh
	NP_001261543.1	Hn
	NP_001261613.1	Dmel\CG4911
	NP_001261618.1	Slc45-1
	NP_001261816.1	Dmel\CG17364
	NP_001261878.1	MsrA
	NP_001261908.1	IMP
	NP_001262027.1	CT12789
	NP_001262088.1	Dmel\CG7365
	NP_001262398.1	Nmdmc
	NP_001262456.1	Dmel\CG3999
	NP_001262509.1	Men
	NP_001262615.1	rec
	NP_001262617.1	Sap47
	NP_001262626.1	Sulf1
	NP_001262652.1	EMC2A
	NP_001262655.1	Dmel\CG4009
	NP_001262717.1	EndoA
	NP_001262724.1	Dmel\CG5555
	NP_001262793.1	Dhc93AB
	NP_001262929.1	Ude
	NP_001284920.1	Grip
	NP_001284923.1	CG4666
	NP_001285090.1	sesB
	NP_001285121.1	Gs2
	NP_001285176.1	rad
	NP_001285238.1	Tat
	NP_001285254.1	fiz
	NP_001285274.1	Gmap
	NP_001285354.1	Dmel\CG4928
	NP_001285408.1	Ggt-1
	NP_001285425.1	tgy
	NP_001285505.1	Dmel\CG1532
	NP_001285570.1	Ts
	NP_001285580.1	OtopLb
	NP_001285616.1	Dmel\CG7742
	NP_001285680.1	Ent2
	NP_001285859.1	Rh5
	NP_001285908.1	BG:DS00797.2
	NP_001285915.1	Ance
	NP_001285958.1	Dmel\CG15255
	NP_001285984.1	Cyt-c-p
	NP_001286069.1	ssp3
	NP_001286071.1	Dmel\CG10621
	NP_001286202.1	Dmel\CG8635
	NP_001286308.1	Dmel\CG7737
	NP_001286383.1	Qsox1
	NP_001286496.1	Picot
	NP_001286506.1	eEF1beta
	NP_001286607.1	cora
	NP_001286637.1	qsm
	NP_001286665.1	tud
	NP_001286835.1	betaTub60D
	NP_001286949.1	BEST:CK00496
	NP_001287044.1	Sms
	NP_001287054.1	Adk2
	NP_001287128.1	Spn77Ba
	NP_001287203.1	Sodh1
	NP_001287316.1	Dip-B
	NP_001287331.1	Sdr
	NP_001287390.1	Dmel\CG7675
	NP_001287406.1	Dmel\CG3734
	NP_001287441.1	aus
	NP_001287443.1	aus
	NP_001287456.1	GABA-B-R2
	NP_001303433.1	Ppcs
	NP_001303445.1	Dmel\CG6972
	NP_476741.1	spn-E
	NP_476817.1	neb
	NP_476831.1	Mdr65
	NP_476899.1	robo1
	NP_477052.2	Odc1
	NP_477262.1	Amyrel
	NP_477307.1	CRMP
	NP_477311.1	dpp
	NP_511068.2	fz4
	NP_523450.1	S
	NP_523507.2	Tep3
	NP_523578.1	Tep1
	NP_523581.1	heix
	NP_523600.5	Ddc
	NP_523613.4	nompB
	NP_523800.1	Act57B
	NP_523868.1	Lsp1gamma
	NP_523888.1	yellow-g
	NP_524001.2	aay
	NP_524074.1	mnd
	NP_524157.2	nes
	NP_524264.1	alphaTub84D
	NP_524337.1	ry
	NP_524339.1	Hsc70-2
	NP_524382.1	mRpS11
	NP_524470.4	Gdh
	NP_524938.1	CIAPIN1
	NP_525081.1	Hexo2
	NP_525117.2	Mgat1
	NP_572259.1	Dmel\CG3097
	NP_572382.1	Dmel\CG4615
	NP_572452.1	Gbeta5
	NP_572981.1	Dm GMCdelta1
	NP_573173.2	Dmel\CG4872
	NP_573357.1	Mec2
	NP_573392.2	Ance-5
	NP_608557.4	GluRIIC
	NP_608781.2	Dmel\CG3246
	NP_608968.2	bchs
	NP_609119.2	Dmel\CG5958
	NP_609160.2	spz3
	NP_609496.1	GH26
	NP_609500.1	Ppt2
	NP_609528.3	Dmel\CG16965
	NP_609579.1	CCT4
	NP_609787.2	GMF
	NP_610049.1	Cen
	NP_610107.1	Dmel\CG8665
	NP_610121.2	Dmel\CG1416
	NP_610185.1	ZnT41F
	NP_610446.1	CNT2
	NP_610454.2	tsu
	NP_610724.1	Dmel\CG8888
	NP_610804.1	Dmel\CG8785
	NP_610940.1	Dmel\CG8468
	NP_611140.3	CG8306
	NP_611185.3	Mov10
	NP_611218.1	NT5E-2
	NP_611262.1	Dmel\CG5002
	NP_611386.2	Jheh2
	NP_611542.2	Cht8
	NP_611584.1	eEFSec
	NP_611595.3	Ip6k
	NP_611633.2	Dmel\CG11475
	NP_611654.1	Alp2
	NP_611811.3	Eglp2
	NP_611952.1	Dmel\CG3663
	NP_647937.2	Dnah3
	NP_647979.1	TM9SF3
	NP_647991.1	mad2
	NP_648026.1	Dmel\CG10467
	NP_648027.3	loj
	NP_648053.1	SP1173
	NP_648389.3	scramb1
	NP_648509.1	Gcat
	NP_648662.1	Dmel\CG10710
	NP_648665.1	CG8745
	NP_648758.1	Dmel\CG7011
	NP_648918.1	Dmel\CG9701
	NP_648992.1	Edc3
	NP_649008.2	NUCB1
	NP_649225.1	Hpd
	NP_649370.1	SLC22A
	NP_649428.1	slif
	NP_649435.2	Dmel\CG12581
	NP_649511.2	plh
	NP_649676.1	twr
	NP_649732.1	pyd3
	NP_650029.1	Dmel\CG6574
	NP_650223.1	Gnmt
	NP_650287.3	GILT1
	NP_650317.3	CG9286
	NP_650475.1	AOX1
	NP_650563.2	BcDNA:GH08773
	NP_650643.2	Dmel\CG7523
	NP_650773.1	Dmel\CG14285
	NP_650836.1	anon-WO02059370.13
	NP_650920.3	gi7300665
	NP_650963.2	Dmel\CG3308
	NP_651004.1	Dmel\CG13409
	NP_651040.3	Nop56
	NP_651063.1	sit
	NP_651116.1	Ctns
	NP_651286.3	Ets96B
	NP_651411.1	RASSF8
	NP_651481.1	CT17296
	NP_651515.1	Dmel\CG6330
	NP_651521.1	Dmel\CG6295
	NP_651601.1	Gp93
	NP_651792.1	Dmel\CG15534
	NP_651960.2	trio
	NP_652625.2	Ugt302E1
	NP_652731.1	Desat1
	NP_722744.1	Got2
	NP_724679.2	Mal-A6
	NP_726254.1	MFS1
	NP_728468.1	Cda4
	NP_729109.1	QC
	NP_729935.1	CG17365
	NP_731547.1	RpL3
	NP_731872.1	Ipp
	NP_732407.1	cry
	NP_732900.1	Hmgcr
	NP_733378.1	PH4alphaNE2
	NP_788278.1	Debcl
	NP_788494.1	Mocs1
	NP_995670.2	Apoltp
	NP_995812.1	Cyp12d1-d
	NP_996221.1	AhcyL2
	NP_996277.1	p38c
	NP_996408.1	Gs2

## Sheet: B
Additional file 2: Table S2. Thermal adaptation genes in Ae. koreicus and Ae. japonicus.
B. Total thermal adaptation genes in Ae. japonicus.
	Total Ae. japonicus
	Accession ID	Gene symbol
	NP_001014475.1	nrv2
	NP_001014559.1	DopEcR
	NP_001014572.1	melt
	NP_001014573.1	Hn
	NP_001014584.1	RecQ5
	NP_001014621.1	trx
	NP_001014641.2	GluClalpha
	NP_001014642.4	Gfrl
	NP_001014644.3	sp3
	NP_001014732.1	cac
	NP_001027059.1	CG4564
	NP_001027070.1	CG16958
	NP_001027193.2	CG117799
	NP_001027277.1	CadN
	NP_001033835.2	sdt
	NP_001033855.1	Hers
	NP_001033881.1	Slob
	NP_001033936.1	Gapdh1
	NP_001033952.1	Sema2b
	NP_001034006.1	nuf
	NP_001036264.2	rdgA
	NP_001036284.1	f
	NP_001036349.2	Dmel\CG32982
	NP_001036351.2	CG12441
	NP_001036362.1	mol
	NP_001036374.1	nolo
	NP_001036454.1	conu
	NP_001036474.2	hlk
	NP_001036635.1	Dmel\CG40470
	NP_001036700.1	CG12815
	NP_001036736.2	SNF4Agamma
	NP_001036752.1	REPTOR
	NP_001036757.1	lobo
	NP_001096890.1	Dmel\CG14445
	NP_001096908.1	Dmel\CG33181
	NP_001096941.2	spri
	NP_001096969.1	IP3K2
	NP_001096975.1	Nna1
	NP_001097038.2	shakB
	NP_001097072.1	Dmel\CG15412
	NP_001097074.1	Dmel\CG12795
	NP_001097077.1	Naprt
	NP_001097127.1	CG9487
	NP_001097129.1	CG9524
	NP_001097148.1	Gyc32E
	NP_001097153.1	nub
	NP_001097183.1	sick
	NP_001097258.2	SLO2
	NP_001097261.1	Ube2W
	NP_001097369.2	Sik3
	NP_001097409.1	Oatp58Dc
	NP_001097425.1	ReepA
	NP_001097435.2	Dmel\CG43795
	NP_001097501.1	Cip4
	NP_001097533.1	Ank2
	NP_001097535.1	Ank2
	NP_001097555.1	Argk1
	NP_001097556.2	Argk1
	NP_001097608.1	Zip71B
	NP_001097631.1	Rbp6
	NP_001097705.1	Dmel\CG17816
	NP_001097707.1	Dmel\CG7900
	NP_001097745.1	cu
	NP_001097880.1	Dmel\CG7029
	NP_001097888.1	Gba1b
	NP_001097889.2	CG12492
	NP_001097890.1	Pli
	NP_001097922.1	Idh3g
	NP_001097982.1	tmod
	NP_001137649.1	ATP8A
	NP_001137706.1	sano
	NP_001137707.1	tn
	NP_001137778.2	FASN1
	NP_001137779.1	Pgant4
	NP_001137782.1	Shaw
	NP_001137835.2	Irk3
	NP_001137878.2	Mrtf
	NP_001137910.2	Idh
	NP_001138101.1	CG31145
	NP_001138102.1	CG31145
	NP_001138163.1	Tsp5D
	NP_001162639.2	Scgdelta
	NP_001162777.1	if
	NP_001162795.1	nAChRalpha7
	NP_001162804.1	AnxB10
	NP_001162875.1	Rtnl1
	NP_001162885.1	Msp300
	NP_001162922.1	GlcAT-S
	NP_001162998.1	Dif
	NP_001163024.1	Hr38
	NP_001163387.2	Fhos
	NP_001163413.1	tna
	NP_001163465.1	Indy
	NP_001163649.1	dSLC5A1
	NP_001163667.1	Atpalpha
	NP_001163731.1	Npl4
	NP_001163749.1	Men-b
	NP_001163781.1	mesh
	NP_001188578.1	CG42683
	NP_001188590.1	pdgy
	NP_001188733.1	raw
	NP_001188751.1	Eaat1
	NP_001188754.1	Mco1
	NP_001188757.1	jp
	NP_001188761.1	Nckx30C
	NP_001188784.1	Myo31DF
	NP_001188875.1	Lpin
	NP_001188892.1	Hydr1
	NP_001188904.1	CG12339
	NP_001188909.1	CG13165-RA
	NP_001188915.1	CG42663-RB
	NP_001188999.1	Mmp1
	NP_001189101.1	Hsp110
	NP_001189170.1	ctrip
	NP_001189276.1	Syx1A
	NP_001189278.1	150482_at
	NP_001189282.1	Esp
	NP_001245448.1	Appl
	NP_001245483.1	Edem1
	NP_001245529.1	CG3556
	NP_001245791.1	slgA
	NP_001245832.1	Dmel\CG5001
	NP_001245907.1	eIF4A
	NP_001245914.1	Daao2
	NP_001245916.1	Nlg2
	NP_001245941.1	Dmel\CG8086
	NP_001246034.1	BG:DS04929.1
	NP_001246073.1	Arr1
	NP_001246140.1	gus
	NP_001246145.1	Ptr
	NP_001246206.1	RyR
	NP_001246288.1	Nmda1
	NP_001246315.2	Prosap
	NP_001246351.1	tun
	NP_001246357.1	Asph
	NP_001246401.1	grh
	NP_001246581.1	Tet
	NP_001246699.1	fry
	NP_001246805.1	nudC
	NP_001246914.1	Nep2
	NP_001246983.1	Q9VHT6_DROME
	NP_001247197.1	PR72
	NP_001247239.1	AdipoR
	NP_001247251.1	Nha2
	NP_001247313.1	CG6073
	NP_001259089.1	Dmel\CG13377
	NP_001259194.1	per
	NP_001259495.1	Pde9
	NP_001259689.1	Dmel\CG6891
	NP_001260023.1	l(2)k05819
	NP_001260059.1	hoe1
	NP_001260120.1	Gal
	NP_001260153.1	Liprin-alpha
	NP_001260177.1	Ndae1
	NP_001260291.1	numb
	NP_001260304.1	Dmel\CG4598
	NP_001260350.1	LManI
	NP_001260388.1	Vha100-5
	NP_001260434.1	Edem2
	NP_001260447.1	DS01368.1
	NP_001260487.1	PRL-1
	NP_001260517.1	Dmel\CG13280
	NP_001260534.1	Socs36E
	NP_001260541.1	MESR3
	NP_001260616.1	bwa
	NP_001260667.1	Atg18b
	NP_001260679.1	tio
	NP_001260869.1	Galphao
	NP_001260930.1	AspRS
	NP_001260974.1	LamC
	NP_001261026.1	DAT
	NP_001261039.1	SmydA-7
	NP_001261083.1	Topors
	NP_001261088.1	CG9416-PA
	NP_001261115.1	Treh
	NP_001261156.1	l(2)efl
	NP_001261255.1	rho
	NP_001261301.1	SCOT
	NP_001261396.1	Gad1
	NP_001261411.1	Ctl1
	NP_001261618.1	Slc45-1
	NP_001261748.1	Dmel\CG6910
	NP_001261761.1	ArfGAP1
	NP_001261816.1	Dmel\CG17364
	NP_001261908.1	IMP
	NP_001261999.1	Cln3
	NP_001262027.1	CT12789
	NP_001262043.1	Gbs-76A
	NP_001262064.1	SREBP
	NP_001262088.1	Dmel\CG7365
	NP_001262131.1	CG3116
	NP_001262191.1	Syn1
	NP_001262200.1	Act79B
	NP_001262316.1	gpp
	NP_001262324.1	Ass
	NP_001262398.1	Nmdmc
	NP_001262406.1	anon-WO0140519.182
	NP_001262509.1	Men
	NP_001262533.1	Dmel\CG9813
	NP_001262553.1	Dmel\CG9297
	NP_001262557.1	foxo
	NP_001262566.1	Pde6
	NP_001262614.1	alpha-Man-IIb
	NP_001262615.1	rec
	NP_001262617.1	Sap47
	NP_001262639.1	CSN5
	NP_001262652.1	EMC2A
	NP_001262655.1	Dmel\CG4009
	NP_001262670.1	P5cr-2
	NP_001262717.1	EndoA
	NP_001262722.1	dnk
	NP_001262724.1	Dmel\CG5555
	NP_001262793.1	Dhc93AB
	NP_001262929.1	Ude
	NP_001262953.1	Fur1
	NP_001262998.1	SPARC
	NP_001263017.1	tau
	NP_001263066.1	stg
	NP_001263109.1	CDase
	NP_001284785.1	sta
	NP_001284845.1	CG32780
	NP_001284892.1	SPR
	NP_001284920.1	Grip
	NP_001284923.1	CG4666
	NP_001285042.1	t
	NP_001285090.1	sesB
	NP_001285096.1	Ork1
	NP_001285121.1	Gs2
	NP_001285176.1	rad
	NP_001285238.1	Tat
	NP_001285274.1	Gmap
	NP_001285354.1	Dmel\CG4928
	NP_001285404.1	Tsf1
	NP_001285408.1	Ggt-1
	NP_001285425.1	tgy
	NP_001285505.1	Dmel\CG1532
	NP_001285580.1	OtopLb
	NP_001285589.1	LeuRS
	NP_001285642.1	rau
	NP_001285655.1	Dmel\CG9135
	NP_001285680.1	Ent2
	NP_001285682.1	Dpp10
	NP_001285859.1	Rh5
	NP_001285908.1	BG:DS00797.2
	NP_001285915.1	Ance
	NP_001285958.1	Dmel\CG15255
	NP_001285984.1	Cyt-c-p
	NP_001286071.1	Dmel\CG10621
	NP_001286090.1	fbp
	NP_001286094.1	barr
	NP_001286102.1	Arpc2
	NP_001286202.1	CG8635
	NP_001286308.1	Dmel\CG7737
	NP_001286383.1	Qsox1
	NP_001286472.1	sdr2
	NP_001286496.1	Picot
	NP_001286506.1	eEF1beta
	NP_001286589.1	Hs3st-A
	NP_001286607.1	cora
	NP_001286637.1	qsm
	NP_001286835.1	betaTub60D
	NP_001286949.1	BEST:CK00496
	NP_001287044.1	Sms
	NP_001287128.1	Spn77Ba
	NP_001287203.1	Sodh1
	NP_001287316.1	Dip-B
	NP_001287361.1	sra
	NP_001287390.1	Dmel\CG7675
	NP_001287406.1	Dmel\CG3734
	NP_001287441.1	aus
	NP_001287623.1	Dmel\CG1774
	NP_001303445.1	Dmel\CG6972
	NP_001334713.1	cathD
	NP_001368942.1	Dmel_CG13868
	NP_476741.1	spn-E
	NP_476768.1	trp
	NP_476817.1	neb
	NP_476831.1	Mdr65
	NP_476899.1	robo1
	NP_476905.1	PCNA
	NP_476934.2	Myo61F
	NP_477004.5	ChAT
	NP_477052.2	Odc1
	NP_477132.1	Orc5
	NP_477213.1	Pkg21D
	NP_477262.1	Amyrel
	NP_477307.1	CRMP
	NP_477311.1	dpp
	NP_477445.1	Manf
	NP_511068.2	fz4
	NP_523364.2	eas
	NP_523507.2	Tep3
	NP_523581.1	heix
	NP_523600.5	Ddc
	NP_523613.4	nompB
	NP_523800.1	Act57B
	NP_523801.2	Pu
	NP_523868.1	Lsp1gamma
	NP_523888.1	yellow-g
	NP_524071.2	dlp
	NP_524074.1	mnd
	NP_524157.2	nes
	NP_524264.1	alphaTub84D
	NP_524337.1	ry
	NP_524339.1	Hsc70-2
	NP_524382.1	mRpS11
	NP_524470.4	Gdh
	NP_524830.2	Faa
	NP_524875.1	arg
	NP_524938.1	CIAPIN1
	NP_525081.1	Hexo2
	NP_525117.2	Mgat1
	NP_572259.1	Dmel\CG3097
	NP_572297.1	vanin-like
	NP_572382.1	Dmel\CG4615
	NP_572452.1	Gbeta5
	NP_572775.1	regucalcin
	NP_572884.1	Bcat
	NP_572981.1	Dm GMCdelta1
	NP_573173.2	Dmel\CG4872
	NP_573357.1	Mec2
	NP_573392.2	Ance-5
	NP_608557.4	GluRIIC
	NP_608957.1	obst-E
	NP_609040.1	152078_at
	NP_609119.2	Dmel\CG5958
	NP_609160.2	spz3
	NP_609204.2	Ostgamma
	NP_609496.1	GH26
	NP_609500.1	Ppt2
	NP_609528.3	Dmel\CG16965
	NP_609566.1	Trm1
	NP_609579.1	CCT4
	NP_609787.2	GMF
	NP_609813.1	mdy
	NP_609999.2	CG10628
	NP_610031.1	38C.42
	NP_610049.1	Cen
	NP_610107.1	Dmel\CG8665
	NP_610121.2	Dmel\CG1416
	NP_610185.1	ZnT41F
	NP_610217.1	Fmo-2
	NP_610232.1	phtf
	NP_610235.1	Dmel\CG9436
	NP_610276.1	Dmel\CG11123
	NP_610318.1	Dgat2
	NP_610446.1	CNT2
	NP_610724.1	Dmel\CG8888
	NP_610804.1	Dmel\CG8785
	NP_610940.1	Dmel\CG8468
	NP_611140.3	CG8306
	NP_611185.3	Mov10
	NP_611218.1	NT5E-2
	NP_611262.1	Dmel\CG5002
	NP_611264.2	CG5009
	NP_611386.2	Jheh2
	NP_611456.1	Dmel\CG11044
	NP_611542.2	Cht8
	NP_611595.3	Ip6k
	NP_611654.1	Alp2
	NP_611811.3	Eglp2
	NP_611952.1	Dmel\CG3663
	NP_647623.1	Dmel\CG12099
	NP_647793.1	Larp4B
	NP_647937.2	Dnah3
	NP_647991.1	mad2
	NP_648026.1	Dmel\CG10467
	NP_648027.3	loj
	NP_648053.1	SP1173
	NP_648236.1	GstO2
	NP_648280.1	Doc3
	NP_648389.3	scramb1
	NP_648509.1	Gcat
	NP_648665.1	CG8745
	NP_648758.1	Dmel\CG7011
	NP_648918.1	Dmel\CG9701
	NP_648992.1	Edc3
	NP_649026.1	Dmel\CG5290
	NP_649225.1	Hpd
	NP_649289.2	Dmel\CG10512
	NP_649370.1	SLC22A
	NP_649428.1	slif
	NP_649435.2	Dmel\CG12581
	NP_649511.2	plh
	NP_649676.1	twr
	NP_649869.1	Dmel\CG8420
	NP_649886.1	Srr
	NP_649895.1	GstZ2
	NP_650004.1	Dmel\CG6465
	NP_650029.1	Dmel\CG6574
	NP_650086.2	Mrp4
	NP_650138.1	Dmel\CG18547
	NP_650223.1	Gnmt
	NP_650287.3	GILT1
	NP_650563.2	BcDNA:GH08773
	NP_650643.2	Dmel\CG7523
	NP_650672.1	DNaseII
	NP_650706.1	anon-WO0140519.212
	NP_650836.1	anon-WO02059370.13
	NP_650867.1	Dmel\CG5023
	NP_650886.1	Tmlh
	NP_650963.2	Dmel\CG3308
	NP_651004.1	Dmel\CG13409
	NP_651063.1	sit
	NP_651116.1	CG17119
	NP_651286.3	Ets96B
	NP_651411.1	RASSF8
	NP_651456.1	Cmpk
	NP_651481.1	CT17296
	NP_651515.1	Dmel\CG6330
	NP_651521.1	Dmel\CG6295
	NP_651581.2	HSPBAP1
	NP_651601.1	Gp93
	NP_651792.1	Dmel\CG15534
	NP_651841.3	Dmel\CG15553
	NP_651960.2	trio
	NP_652625.2	Ugt302E1
	NP_652731.1	Desat1
	NP_722744.1	Got2
	NP_723592.1	RluA-1
	NP_724679.2	Mal-A6
	NP_725114.1	RpS11
	NP_726254.1	MFS1
	NP_728468.1	Cda4
	NP_729109.1	QC
	NP_729935.1	CG17365
	NP_730938.1	NKCC
	NP_731547.1	RpL3
	NP_731744.1	CG10135
	NP_732407.1	cry
	NP_732900.1	Hmgcr
	NP_788494.1	Mocs1
	NP_788515.1	CG10162
	NP_788714.1	CG5340
	NP_995812.1	Cyp12d1-d
	NP_996221.1	AhcyL2
	NP_996277.1	p38c
	NP_996408.1	Gs2

## Sheet: C
Additional file 2: Table S2. Thermal adaptation genes in Ae. koreicus and Ae. japonicus.
C. Species-specific thermal adaptation genes in Ae. koreicus.
	Specific for Ae. koreicus
	Accession ID	Gene symbol
	NP_001014535.1	Dmel_CG15117
	NP_001027104.1	Svil
	NP_001097322.1	Stacl
	NP_001097333.1	sli
	NP_001163722.1	Bili
	NP_001189037.1	Shab
	NP_001246234.1	Pfk
	NP_001259851.1	IA-2
	NP_001262456.1	Dmel_CG3999
	NP_001286665.1	tud
	NP_001287456.1	GABA-B-R2
	NP_523578.1	Tep1
	NP_648662.1	Dmel_CG10710

## Sheet: D
Additional file 2: Table S2. Thermal adaptation genes in Ae. koreicus and Ae. japonicus.
D. Species-specific thermal adaptation genes in Ae. japonicus.
	Specific for Ae. japonicus
	Accession ID	Gene symbol
	NP_001014559.1	DopEcR
	NP_001014621.1	trx
	NP_001014641.2	GluClalpha
	NP_001027070.1	CG16958
	NP_001036284.1	f
	NP_001096975.1	Nna1
	NP_001097369.2	Sik3
	NP_001097556.2	Argk1
	NP_001188875.1	Lpin
	NP_001247239.1	AdipoR
	NP_001260059.1	hoe1
	NP_001260388.1	Vha100-5
	NP_001260930.1	AspRS
	NP_001261411.1	Ctl1
	NP_001262064.1	SREBP
	NP_001262131.1	CG3116
	NP_001262200.1	Act79B
	NP_001262533.1	Dmel_CG9813
	NP_001262553.1	Dmel_CG9297
	NP_001262557.1	foxo
	NP_001262566.1	Pde6
	NP_001263109.1	Cdase
	NP_001285589.1	LeuRS
	NP_001286589.1	Hs3st-A
	NP_476934.2	Myo61F
	NP_523364.2	eas
	NP_609040.1	152078_at
	NP_609566.1	CG6388
	NP_611456.1	Dme_CG11044
	NP_649895.1	GstZ2
	NP_650086.2	Mrp4
	NP_723592.1	RluA-1
	NP_730938.1	NKCC
	NP_731744.1	CG10135
	NP_788515.1	CG10162

## Sheet: E
Additional file 2: Table S2. Thermal adaptation genes in Ae. koreicus and Ae. japonicus.
E. Shared thermal adaptation genes. *but not shared with Ae. albopictus
	Shared between Ae. koreicus and Ae. japonicus*
	Accession ID	Gene symbol
	NP_001027059.1	CG4564
	NP_001036349.2	Dmel\CG32982
	NP_001097501.1	Cip4
	NP_001097890.1	Pli
	NP_001163667.1	Atpalpha
	NP_001163731.1	Npl4
	NP_001163749.1	Men-b
	NP_001245529.1	CG3556
	NP_001245791.1	slgA
	NP_001246206.1	RyR
	NP_001259495.1	Pde9
	NP_001260023.1	l(2)k05819
	NP_001261816.1	Dmel\CG17364
	NP_001262509.1	Men
	NP_001262717.1	EndoA
	NP_001284920.1	Grip
	NP_001286607.1	cora
	NP_523600.5	Ddc
	NP_610185.1	ZnT41F
	NP_610724.1	Dmel\CG8888
	NP_651004.1	Dmel\CG13409
	NP_728468.1	Cda4
