# Supplementary material for: De novo genome assembly of the invasive mosquito species Aedes japonicus and Aedes koreicus
Source: Parasit Vectors. 2023 Nov 20;16:427. doi: 10.1186/s13071-023-06048-w (PMC10658958; doi:10.1186/s13071-023-06048-w)
Supplement: Supplementary file 3 — Additional file 3: Table S3. GO Enrichment analysis of thermal adaptation genes. [file 13071_2023_6048_MOESM3_ESM.xlsx]

## Sheet: A
Additional file 3: Table S3. GO Enrichment analysis of thermal adaptation genes
A. Enrichment analysis of 13 thermal adaptation genes specific to Aedes koreicus
Kegg pathways
Term	Overlap	P-value	Adjusted P-value	Z-score	Genes
Pentose phosphate pathway	1/24	0.0154928	0.0370619	-20.9631	Pfk
Fructose and mannose metabolism	1/29	0.0186924	0.0370619	-21.6787	Pfk
Neuroactive ligand-receptor interaction	1/54	0.0345472	0.0370619	-19.3038	GABA-B-R2
Galactose metabolism	1/37	0.0237919	0.0370619	-90.1695	Pfk
RNA degradation	1/58	0.0370619	0.0370619	-10.1399	Pfk
Glycolysis / Gluconeogenesis	1/54	0.0345472	0.0370619	-80.5424	Pfk
Molecular Process
Term	Overlap	P-value	Adjusted P-value	Z-score	Genes
GABA receptor activity (GO:0016917)	1/7	0.00454182	0.0227091	-3.95214	GABA-B-R2
voltage-gated potassium channel activity (GO:0005249)	1/16	0.0103533	0.0307088	-2.56528	Shab
voltage-gated cation channel activity (GO:0022843)	1/19	0.0122835	0.0307088	-2.25306	Shab
delayed rectifier potassium channel activity (GO:0005251)	1/6	0.00389415	0.0227091	-1.68721	Shab
protein tyrosine phosphatase activity (GO:0004725)	1/28	0.0180533	0.0354087	-1.99784	IA-2
potassium channel activity (GO:0005267)	1/33	0.0212452	0.0354087	-2.01812	Shab

## Sheet: B
Additional file 3: Table S3. GO Enrichment analysis of thermal adaptation genes
B. Enrichment analysis of 35 thermal adaptation genes specific to Aedes japonicus
Kegg pathways
Term	Overlap	P-value	Adjusted P-value	Z-score	Genes
Glycerophospholipid metabolism	2/63	0.00543425	0.0448273	-84.3078	eas;Lpin
Aminoacyl-tRNA biosynthesis	2/64	0.00560341	0.0448273	-68.3738	LeuRS;AspRS
Biological Process
Term	Overlap	P-value	Adjusted P-value	Z-score	Genes
cellular response to starvation (GO:0009267)	4/80	1.13075e-05	0.00287211	-1.32971	foxo;DopEcR;Sik3;Lpin
fatty acid metabolic process (GO:0006631)	3/42	5.3784e-05	0.00449443	-1.88586	AdipoR;SREBP;Lpin
lipid homeostasis (GO:0055088)	3/40	4.63991e-05	0.00449443	-1.72842	SREBP;Sik3;Lpin
cellular response to insulin stimulus (GO:0032869)	3/46	7.07784e-05	0.00449443	-1.70833	foxo;Sik3;Lpin

## Sheet: C
Additional file 3: Table S3. GO Enrichment analysis of thermal adaptation genes
C. Enrichment analysis of 22 thermal adaptation genes in common between Aedes japonicus and Aedes koreicus
Kegg pathways
Term	Overlap	P-value	Adjusted P-value	Z-score	Genes
Tryptophan metabolism	1/21	0.022859	0.0457179	-23.8689	Ddc
Phenylalanine metabolism	1/8	0.00876772	0.0350709	-18.7745	Ddc
Tyrosine metabolism	1/21	0.022859	0.0457179	-17.3631	Ddc
Pyruvate metabolism	2/46	0.00116095	0.00928757	-7.24881	Men-b;Men
Molecular function
Term	Overlap	P-value	Adjusted P-value	Z-score	Genes
m+A14:A32alate dehydrogenase (decarboxylating) (NADP+) activity (GO:0004473)	2/6	1.72797e-05	0.000250556	-4.38531	Men-b;Men
malate dehydrogenase activity (GO:0016615)	2/10	5.1701e-05	0.000499777	-3.63922	Men-b;Men
malic enzyme activity (GO:0004470)	2/6	1.72797e-05	0.000250556	-3.01199	Men-b;Men
calcium-release channel activity (GO:0015278)	1/7	0.00767578	0.0259906	-4.63783	RyR
oxidoreductase activity, acting on the CH-OH group of donors, NAD or NADP as acceptor (GO:0016616)	2/39	0.000835052	0.00605413	-2.83001	Men-b;Men
lysophosphatidic acid acyltransferase activity (GO:0042171)	1/7	0.00767578	0.0259906	-3.99772	EndoA
glutamate receptor binding (GO:0035254)	1/6	0.0065827	0.0259906	-3.66125	Grip
lysophospholipid acyltransferase activity (GO:0071617)	1/7	0.00767578	0.0259906	-3.66986	EndoA
FAD binding (GO:0071949)	1/10	0.0109482	0.0264581	-3.63376	slgA
3',5'-cyclic-nucleotide phosphodiesterase activity (GO:0004114)	1/9	0.00985851	0.0259906	-3.33951	Pde9
carboxy-lyase activity (GO:0016831)	1/16	0.017462	0.0337599	-3.03574	Ddc
sodium:potassium-exchanging ATPase activity (GO:0005391)	1/9	0.00985851	0.0259906	-2.64308	Atpalpha
potassium-transporting ATPase activity (GO:0008556)	1/9	0.00985851	0.0259906	-2.5255	Atpalpha
divalent inorganic cation transmembrane transporter activity (GO:0072509)	1/18	0.0196242	0.0355689	-2.56973	ZnT41F
zinc ion transmembrane transporter activity (GO:0005385)	1/16	0.017462	0.0337599	-2.42454	ZnT41F
ion transmembrane transporter activity (GO:0015075)	1/14	0.0152953	0.0337599	-2.31686	Atpalpha
flavin adenine dinucleotide binding (GO:0050660)	1/29	0.0314352	0.0479801	-2.44945	slgA
transition metal ion transmembrane transporter activity (GO:0046915)	1/22	0.023935	0.0408302	-2.23131	ZnT41F
ubiquitin binding (GO:0043130)	1/26	0.0282276	0.0454778	-1.89313	Npl4
