# Supplementary material for: De novo genome assembly of the invasive mosquito species Aedes japonicus and Aedes koreicus
Source: Parasit Vectors. 2023 Nov 20;16:427. doi: 10.1186/s13071-023-06048-w (PMC10658958; doi:10.1186/s13071-023-06048-w)
Supplement: Supplementary file 4 — Additional file 4: Table S4. Insecticide resistance genes found in Aedes koreicus and Ae. japonicus. [file 13071_2023_6048_MOESM4_ESM.xlsx]

## Sheet: A
	Additional file: Table S4. Insecticide resistance genes found in Aedes koreicus and Aedes japonicus.
	A. Total insecticide resistance genes in Ae. koreicus.
	Total Ae. koreicus
	Uniprot ID	Gene symbols
	A0A0P6IXI5	5575470
	A0A1S4EUN4	5563659
	A0A1S4EUX1	5563650
	A0A1S4EVA2	5572028
	A0A1S4EVV8	5577347
	A0A1S4EW18	5578477
	A0A1S4EWK0	5565896
	A0A1S4EWV8	5566856
	A0A1S4EWZ9	5566854
	A0A1S4EX18	5566855
	A0A1S4EX68	5567221
	A0A1S4EX77	5567233
	A0A1S4EXM3	5579897
	A0A1S4EXN8	5568355
	A0A1S4EXP8	5568353
	A0A1S4EXR7	5568358
	A0A1S4EXS1	5568347
	A0A1S4EXT0	5568586
	A0A1S4EZ49	5571102
	A0A1S4EZP2	5572287
	A0A1S4F0H4	5573122
	A0A1S4F1N2	5574590
	A0A1S4F244	5574792
	A0A1S4F2J6	5575671
	A0A1S4F2K0	5575669
	A0A1S4F313	5576481
	A0A1S4F3F3	5580270
	A0A1S4F3G0	5576725
	A0A1S4F3V0	5577068
	A0A1S4F3X1	5577513
	A0A1S4F552	5578674
	A0A1S4F5S1	5579114
	A0A1S4F657	5579193
	A0A1S4F685	5579661
	A0A1S4F6U9	5564262
	A0A1S4F6Y1	5564109
	A0A1S4F753	5564500
	A0A1S4F7F6	5564683
	A0A1S4F7G0	5564679
	A0A1S4F8B2	5565206
	A0A1S4F8B3	5565220
	A0A1S4F9A7	5565694
	A0A1S4F9K6	5566003
	A0A1S4FAP5	5566573
	A0A1S4FBC6	5566939
	A0A1S4FBH9	5567056
	A0A1S4FBX0	5567250
	A0A1S4FC72	5567152
	A0A1S4FCL9	5567398
	A0A1S4FG90	5568977
	A0A1S4FHI9	5579980
	A0A1S4FHK7	5569662
	A0A1S4FHP0	5569684
	A0A1S4FHU5	5569767
	A0A1S4FHX9	5569761
	A0A1S4FI55	5569871
	A0A1S4FI63	5569917
	A0A1S4FI93	5569937
	A0A1S4FIL0	5570171
	A0A1S4FIQ7	5570148
	A0A1S4FJ08	5570386
	A0A1S4FJ19	5570390
	A0A1S4FJB1	5570384
	A0A1S4FJZ4	5570852
	A0A1S4FK05	5570851
	A0A1S4FK40	5570890
	A0A1S4FKH1	5571019
	A0A1S4FL64	5571412
	A0A1S4FL91	5571386
	A0A1S4FLE3	5571540
	A0A1S4FLF9	5571382
	A0A1S4FNB7	5572415
	A0A1S4FNC1	5572414
	A0A1S4FNU3	5572673
	A0A1S4FPS6
	A0A1S4FQ34	5573277
	A0A1S4FQ35	5573295
	A0A1S4FQ43	5573100
	A0A1S4FQD9	5573274
	A0A1S4FQK1	5573288
	A0A1S4FRB0	5573680
	A0A1S4FSI4	5574451
	A0A1S4FUM7
	A0A1S4FUV2	5575461
	A0A1S4FV52	5575613
	A0A1S4FV60	5575838
	A0A1S4FVG5	5575933
	A0A1S4FVQ3	5576071
	A0A1S4FVX1	5576174
	A0A1S4FWB3	5576311
	A0A1S4FWJ8	5576310
	A0A1S4FWY8	5576672
	A0A1S4FX07	5576777
	A0A1S4FXL7	5576849
	A0A1S4FZG9	5578282
	A0A1S4FZV2	5578374
	A0A1S4FZY0	5578573
	A0A1S4G0U5	5579144
	A0A1S4G242	5564737
	A0A1S4G257	5564749
	A0A1S4G267	5564748
	A0A1S4G2F8	5564528
	A0A1S4G2H7	5564963
	A0A1S4G2N2	5565019
	A0A1S4G2T5	5572911
	A0A1S4G309	5565579
	A0A1S4G5Q1	23687518
	A0A6I8T326	5572028
	A0A6I8T3A2	5572028
	A0A6I8T3I5	5575191
	A0A6I8T475	5568346
	A0A6I8T4K9	5571648
	A0A6I8T5K0	5572441
	A0A6I8T5Z0	5572666
	A0A6I8T624	5577233
	A0A6I8T699	5574332
	A0A6I8T727	5564684
	A0A6I8T773	5565034
	A0A6I8T781	5576472
	A0A6I8T7B5	5575776
	A0A6I8T7K3	5578160
	A0A6I8T895	5566916
	A0A6I8T916	5568019
	A0A6I8T940	5564166
	A0A6I8T9A5	5564252 coq6
	A0A6I8T9K3	5579663
	A0A6I8T9M3	5563901
	A0A6I8T9Q6	5568798
	A0A6I8T9R3	5568795
	A0A6I8T9V7	5565044
	A0A6I8TA26	5569288
	A0A6I8TA62	5565645
	A0A6I8TAA5	5569573
	A0A6I8TAD8	5565728
	A0A6I8TAE0	5578160
	A0A6I8TAK2	5566144
	A0A6I8TAN6	5578160
	A0A6I8TB15	5565387
	A0A6I8TB20	5565387
	A0A6I8TB50	5570858
	A0A6I8TBF7	5571385
	A0A6I8TBS4	5571621
	A0A6I8TBS9	5567294
	A0A6I8TCE7	5572391
	A0A6I8TCG0	5567861
	A0A6I8TCP5	5567861
	A0A6I8TCS1	5572936
	A0A6I8TDN8	5567681
	A0A6I8TDP1	5574639
	A0A6I8TDP5	5574639
	A0A6I8TE35	5569106
	A0A6I8TE47	5568795
	A0A6I8TEM4	5576032
	A0A6I8TF11	5576676
	A0A6I8TFB8	5569665
	A0A6I8TFC9	5575962
	A0A6I8TG41	5570850
	A0A6I8TGG4	5576391
	A0A6I8TGK2	5570848
	A0A6I8TGW2	23687556
	A0A6I8TH03	5571160
	A0A6I8THT0	5572214
	A0A6I8TI39	5572380
	A0A6I8TJ74	5573241
	A0A6I8TJF9	5573296
	A0A6I8TJH1	5573727
	A0A6I8TJJ3	5573320
	A0A6I8TJP9	5573536
	A0A6I8TJQ4	5573536
	A0A6I8TJW2	5573536
	A0A6I8TJX7	5573535
	A0A6I8TK63	5574639
	A0A6I8TK68	5574639
	A0A6I8TKI0	5572939
	A0A6I8TKK8	5575278
	A0A6I8TKP9	5574639
	A0A6I8TKR2	5573280
	A0A6I8TKS0	5574639
	A0A6I8TKY9	5574724
	A0A6I8TL04	5574881
	A0A6I8TL99	5573536
	A0A6I8TLR0	5575813
	A0A6I8TLW6	5574162
	A0A6I8TLX1	5575838
	A0A6I8TND4	5575838
	A0A6I8TNS7	5563937
	A0A6I8TPG0	5579048
	A0A6I8TPN3	5579047
	A0A6I8TQR9	23687449
	A0A6I8TR30	23687540
	A0A6I8TRE5	5564273
	A0A6I8TRP2	5564804
	A0A6R5HP02	5573284
	J9HHL7	5568355
	Q0IGD5	5576876
	Q16EV5	5565864
	Q16F48	5565619
	Q16F58	5565578
	Q16FA9	5565401
	Q16FQ0	110679581 5564964
	Q16FX2	5564751
	Q16FX4	5564760
	Q16G28	5564622 AAEL017414
	Q16GD8	5564382
	Q16GD9	5564381
	Q16GE0	5564380
	Q16HB6	5563729
	Q16HC9	5575852
	Q16I47	5578646
	Q16IW1	5578147
	Q16J03	5578054
	Q16J86	5577893
	Q16JY6	5577425
	Q16K89	5564018
	Q16L49	5576783
	Q16M87	5576192
	Q16ML8	5576028
	Q16MY7	5575901
	Q16P41	5575358
	Q16P46	5575366
	Q16QD6	5574682
	Q16QD7	5574675
	Q16R00	5574403
	Q16R02	5574396
	Q16RZ0	110673980
	Q16SH6	5573540
	Q16SJ1	5573536
	Q16TZ5	110680302 5572855
	Q16UT6	5572412
	Q16VA3	5572219
	Q16VA4	5572218
	Q16W35	110681189 5571869
	Q16WR5	5571533
	Q16WR6	5571532
	Q16WR7	5571524
	Q16WR9	5571529
	Q16WS1	5571526
	Q16WS2	5571549
	Q16X29	5571376
	Q16XE6	5571203
	Q16XG2	5571193
	Q16XN3	5571091
	Q16Z75	5570385
	Q16ZI8	5570230
	Q16ZZ2	5569920
	Q170S9	5569666
	Q170T1	5569664
	Q170T7	5569659
	Q171F3	110674007
	Q173V4	5568653
	Q174Q1	5568408
	Q174R4	5579947
	Q174X5	5568320
	Q175A7	5568289
	Q176I8	5567898
	Q176J0	5567896
	Q176K0	5567887
	Q176K1	5567886
	Q176K5	5567884
	Q176V4	5567662
	Q177R6	5579336
	Q178A6	5567313
	Q178T8	5567035
	Q179H3	5566760
	Q17BK7	5565696
	Q17BQ1	5565588
	Q17BT9	110681315 5565487
	Q17C00	5565375
	Q17C03	5565393
	Q17D32	5564575
	Q17D91	5564501
	Q17DF6	5564405
	Q17DM8	5564130
	Q17DN2	5564124
	Q17DS9	5564064
	Q17DY2	5563970
	Q17G14	5577608
	Q17G39	5577516
	Q17GK4	5576726
	Q17GK7	5576723
	Q17IM5	5574193
	Q17J69	5573593
	Q17JB0	5573422
	Q17JE8	5573388
	Q17JR9	5572988
	Q17KR8	5571298
	Q17N26	5566865
	Q17P04	5578481
	Q17P07	110678731 5578478
	Q17PE2	5575186
	Q1DH17	5579482
	Q1HQF3	5569668
	Q1HQV5	5571397
	Q1HQX7	5579660
	Q1HRC7	5571591
	Q1HRE3	5567893
	Q4U3X4	lac2 5571641
	Q95W09	GST-2 5573455
	X5HYQ8	CYP9M6v2 5569822

## Sheet: B
	Additional file: Table S4. Insecticide resistance genes found in Aedes koreicus and Aedes japonicus.
	B. Total insecticide resistance genes in Ae. japonicus.
	Total Ae. japonicus
	Uniprot ID	Gene symbols
	A0A1S4EUN4	5563659
	A0A1S4EUX1	5563650
	A0A1S4EVV8	5577347
	A0A1S4EW18	5578477
	A0A1S4EWK0	5565896
	A0A1S4EWV8	5566856
	A0A1S4EWZ9	5566854
	A0A1S4EX18	5566855
	A0A1S4EX68	5567221
	A0A1S4EX77	5567233
	A0A1S4EXM3	5579897
	A0A1S4EXN8	5568355
	A0A1S4EXP8	5568353
	A0A1S4EXR7	5568358
	A0A1S4EXS1	5568347
	A0A1S4EXT0	5568586
	A0A1S4EYS0	5570528
	A0A1S4EZ13	5571109
	A0A1S4EZ49	5571102
	A0A1S4EZV6	5572439
	A0A1S4F0H4	5573122
	A0A1S4F244	5574792
	A0A1S4F2J6	5575671
	A0A1S4F2K0	5575669
	A0A1S4F313	5576481
	A0A1S4F3F3	5580270
	A0A1S4F3L2	5576996
	A0A1S4F3V0	5577068
	A0A1S4F3W2	5577525
	A0A1S4F3W3	5577411
	A0A1S4F4A4
	A0A1S4F4H4	5578026
	A0A1S4F552	5578674
	A0A1S4F5S1	5579114
	A0A1S4F5Y1	5578919
	A0A1S4F657	5579193
	A0A1S4F685	5579661
	A0A1S4F6P9	5564166
	A0A1S4F6U9	5564262
	A0A1S4F6Y1	5564109
	A0A1S4F753	5564500
	A0A1S4F7F6	5564683
	A0A1S4F7G0	5564679
	A0A1S4F8A8	5565205
	A0A1S4F8B2	5565206
	A0A1S4F8B3	5565220
	A0A1S4F9A7	5565694
	A0A1S4F9D3	5565806
	A0A1S4F9G0	5565861
	A0A1S4F9K6	5566003
	A0A1S4FAP5	5566573
	A0A1S4FAQ9	5566536
	A0A1S4FBC6	5566939
	A0A1S4FBH9	5567056
	A0A1S4FBX0	5567250
	A0A1S4FC72	5567152
	A0A1S4FCL9	5567398
	A0A1S4FCV9	5567637
	A0A1S4FEN8	5568416
	A0A1S4FG90	5568977
	A0A1S4FGV4	5569374
	A0A1S4FHD7	5569560
	A0A1S4FHK7	5569662
	A0A1S4FHP0	5569684
	A0A1S4FHU5	5569767
	A0A1S4FHX9	5569761
	A0A1S4FI63	5569917
	A0A1S4FI93	5569937
	A0A1S4FIB3	5569853
	A0A1S4FIL0	5570171
	A0A1S4FIQ7	5570148
	A0A1S4FJB1	5570384
	A0A1S4FJZ4	5570852
	A0A1S4FK05	5570851
	A0A1S4FK40	5570890
	A0A1S4FKH1	5571019
	A0A1S4FL58	5571410
	A0A1S4FL64	5571412
	A0A1S4FL91	5571386
	A0A1S4FLF9	5571382
	A0A1S4FLR3	5571542
	A0A1S4FNC1	5572414
	A0A1S4FNU3	5572673
	A0A1S4FPF3	110681143 5572935
	A0A1S4FPS6
	A0A1S4FQ18	5573287
	A0A1S4FQ34	5573277
	A0A1S4FQ35	5573295
	A0A1S4FQ39	5573294
	A0A1S4FQD9	5573274
	A0A1S4FQK1	5573288
	A0A1S4FRH3	5573679
	A0A1S4FSI4	5574451
	A0A1S4FTE7	5574850
	A0A1S4FU48	5575359
	A0A1S4FUM7
	A0A1S4FUR5	5575606
	A0A1S4FUS1	5575607
	A0A1S4FUV2	5575461
	A0A1S4FV52	5575613
	A0A1S4FV60	5575838
	A0A1S4FVQ3	5576071
	A0A1S4FVW1	5576070
	A0A1S4FVX1	5576174
	A0A1S4FW30	5576269
	A0A1S4FWB3	5576311
	A0A1S4FWJ8	5576310
	A0A1S4FWU1	5576678
	A0A1S4FWY8	5576672
	A0A1S4FX07	5576777
	A0A1S4FXL7	5576849
	A0A1S4FZB8	5578181
	A0A1S4FZE2	5578063
	A0A1S4FZE7	5578064
	A0A1S4FZG9	5578282
	A0A1S4FZV2	5578374
	A0A1S4FZY0	5578573
	A0A1S4G0U5	5579144
	A0A1S4G252	5564757
	A0A1S4G257	5564749
	A0A1S4G267	5564748
	A0A1S4G2B1	5564756
	A0A1S4G2C1	5564764
	A0A1S4G2F8	5564528
	A0A1S4G2N2	5565019
	A0A1S4G2T5	5572911
	A0A1S4G560	23687505
	A0A1S4G5Q1	23687518
	A0A6I8T340	5572028
	A0A6I8T3B0	5575188
	A0A6I8T3H9	5575185
	A0A6I8T3I5	5575191
	A0A6I8T475	5568346
	A0A6I8T4K9	5571648
	A0A6I8T4R9	5570357
	A0A6I8T5J8	5575776
	A0A6I8T5K0	5572441
	A0A6I8T5X6	5580270
	A0A6I8T5Z0	5572666
	A0A6I8T605	5573116
	A0A6I8T624	5577233
	A0A6I8T699	5574332
	A0A6I8T6U0	5575776
	A0A6I8T727	5564684
	A0A6I8T773	5565034
	A0A6I8T781	5576472
	A0A6I8T7D2	5565387
	A0A6I8T7K3	5578160
	A0A6I8T7Q9	5577233
	A0A6I8T836	5578347
	A0A6I8T861	5578025
	A0A6I8T865	110676362 5576969
	A0A6I8T895	5566916
	A0A6I8T8T8	5563901
	A0A6I8T940	5564166
	A0A6I8T9A5	5564252 coq6
	A0A6I8T9K3	5579663
	A0A6I8T9N7	5563980
	A0A6I8T9Q6	5568798
	A0A6I8T9R3	5568795
	A0A6I8T9V7	5565044
	A0A6I8TA26	5569288
	A0A6I8TA31	5565387
	A0A6I8TA43	5565387
	A0A6I8TA62	5565645
	A0A6I8TAA5	5569573
	A0A6I8TAD8	5565728
	A0A6I8TAE0	5578160
	A0A6I8TAK2	5566144
	A0A6I8TAK3	5578160
	A0A6I8TAN1	5570171
	A0A6I8TAN6	5578160
	A0A6I8TB20	5565387
	A0A6I8TB50	5570858
	A0A6I8TBF7	5571385
	A0A6I8TBS3	5567255
	A0A6I8TBS4	5571621
	A0A6I8TC40	5566412
	A0A6I8TCE7	5572391
	A0A6I8TCS1	5572936
	A0A6I8TCY2	5568207
	A0A6I8TD77	5573536
	A0A6I8TDL8	5579926
	A0A6I8TDN8	5567681
	A0A6I8TDP1	5574639
	A0A6I8TDP3	5567695
	A0A6I8TE12	5568754
	A0A6I8TE47	5568795
	A0A6I8TE68	5568795
	A0A6I8TEM4	5576032
	A0A6I8TET9	5569378
	A0A6I8TEU9	5569684
	A0A6I8TF13	5569858
	A0A6I8TF78	5569661
	A0A6I8TFB8	5569665
	A0A6I8TFC9	5575962
	A0A6I8TFJ6	5569844
	A0A6I8TFL6	5569979
	A0A6I8TG41	5570850
	A0A6I8TGK2	5570848
	A0A6I8TGW2	23687556
	A0A6I8THT0	5572214
	A0A6I8THW7	5570930
	A0A6I8TI39	5572380
	A0A6I8TJ74	5573241
	A0A6I8TJA0	5573536
	A0A6I8TJC5	5573536
	A0A6I8TJF9	5573296
	A0A6I8TJH1	5573727
	A0A6I8TJJ3	5573320
	A0A6I8TJM9	5573536
	A0A6I8TJX7	5573535
	A0A6I8TK63	5574639
	A0A6I8TK68	5574639
	A0A6I8TKI0	5572939
	A0A6I8TKP1	5574569
	A0A6I8TKP8	5573241
	A0A6I8TKP9	5574639
	A0A6I8TKR2	5573280
	A0A6I8TKS0	5574639
	A0A6I8TKY9	5574724
	A0A6I8TL04	5574881
	A0A6I8TL99	5573536
	A0A6I8TLA6	5575278
	A0A6I8TLK7	5575604
	A0A6I8TLR0	5575813
	A0A6I8TLW6	5574162
	A0A6I8TLX1	5575838
	A0A6I8TNS7	5563937
	A0A6I8TNZ7	5578062
	A0A6I8TPG0	5579048
	A0A6I8TPN3	5579047
	A0A6I8TQR9	23687449
	A0A6I8TRP2	5564804
	A0A6R5HP02	5573284
	J9HGP0	5577893
	Q0IG96	5576972
	Q0IG97	5576971
	Q0IG98	5576970
	Q0IGD5	5576876
	Q16EV5	5565864
	Q16F48	5565619
	Q16FA9	5565401
	Q16FQ0	110679581 5564964
	Q16FX2	5564751
	Q16FX4	5564760
	Q16G28	5564622 AAEL017414
	Q16GD8	5564382
	Q16GD9	5564381
	Q16GE0	5564380
	Q16HB6	5563729
	Q16HC9	5575852
	Q16HI0	5579144
	Q16I47	5578646
	Q16IW1	5578147
	Q16J02	5578055
	Q16J03	5578054
	Q16J86	5577893
	Q16JB8	5577801
	Q16JY6	5577425
	Q16K89	5564018
	Q16L49	5576783
	Q16M87	5576192
	Q16ML8	5576028
	Q16MY7	5575901
	Q16P41	5575358
	Q16P46	5575366
	Q16P53	110678069
	Q16QD6	5574682
	Q16QD7	5574675
	Q16QL8	5574569
	Q16R00	5574403
	Q16R02	5574396
	Q16RE9	5574167
	Q16RZ0	110673980
	Q16SH6	5573540
	Q16SJ1	5573536
	Q16SL2	5573524
	Q16T85	5573260
	Q16UT5	5572411
	Q16V50	5572258
	Q16VA3	5572219
	Q16VA4	5572218
	Q16W35	110681189 5571869
	Q16WQ4	5571543
	Q16WR5	5571533
	Q16WR6	5571532
	Q16XE6	5571203
	Q16XN3	5571091
	Q16XV0	5571030
	Q16Z75	5570385
	Q16ZD7	5570299
	Q16ZI8	5570230
	Q16ZZ2	5569920
	Q170C9	110676858 110676857 5569856
	Q170S9	5569666
	Q170T1	5569664
	Q170T7	5569659
	Q171F3	110674007
	Q173V3	5568654
	Q173V4	5568653
	Q173V5	5568652
	Q174Q1	5568408
	Q174T2	5579929
	Q174T4	5579927
	Q176I8	5567898
	Q176J0	5567896
	Q176K0	5567887
	Q176K1	5567886
	Q176K6	5567883
	Q176V4	5567662
	Q177R6	5579336
	Q177U0	5567513
	Q178A6	5567313
	Q178T8	5567035
	Q179H3	5566760
	Q17BE2	5565758
	Q17BK7	5565696
	Q17BQ1	5565588
	Q17C00	5565375
	Q17C04	5565362
	Q17C17	5565356
	Q17C20	5565363
	Q17D32	5564575
	Q17D91	5564501
	Q17DF6	5564405
	Q17DM8	5564130
	Q17DM9	5564118
	Q17DN2	5564124
	Q17DS9	5564064
	Q17DY2	5563970
	Q17G14	5577608
	Q17G39	5577516
	Q17G40	110681120 5577515
	Q17GK4	5576726
	Q17GK7	5576723
	Q17HK2	5575453
	Q17IM5	5574193
	Q17J69	5573593
	Q17JB0	5573422
	Q17JE8	5573388
	Q17JN6	5573117
	Q17K53	5572427
	Q17KM5	5571649
	Q17KR8	5571298
	Q17KZ6	5571110
	Q17N26	5566865
	Q17P04	5578481
	Q17P07	110678731 5578478
	Q17PE2	5575186
	Q1DH17	5579482
	Q1HQX7	5579660
	Q1HRE3	5567893
	Q45KG6	5576995
	Q4U3X4	lac2 5571641
	Q5K6H6	GPx 5570587
	Q5PY78	GSTe4 5569847
	Q95W09	GST-2 5573455
	Q9GYW1	ProPO1 5566258
	X5HYQ8	CYP9M6v2 5569822

## Sheet: C
	Additional file: Table S4. Insecticide resistance genes found in Aedes koreicus and Aedes japonicus.
	C. Species-specific insecticide resistance genes in Ae. koreicus.
	Specific Ae. koreicus
	Uniprot ID	Gene symbols
	A0A1S4FJ08	5570386
	A0A1S4FNB7	5572415
	A0A6I8T326	5572028
	A0A6I8T7B5	5575776
	A0A6I8TB15	5565387
	A0A6I8TCG0	5567861
	A0A6I8TCP5	5567861
	A0A6I8TDP5	5574639
	A0A6I8TF11	5576676
	A0A6I8TJP9	5573536
	Q174R4	5579947
	Q17C03	5565393

## Sheet: D
	Additional file: Table S4. Insecticide resistance genes found in Aedes koreicus and Aedes japonicus.
	D. Species-specific insecticide resistance genes in Ae. japonicus.
	Specific Ae. japonicus
	Uniprot ID	Gene symbols
	A0A6I8TA43	5565387
	A0A1S4F5Y1	5578919
	A0A6I8T340	5572028
	A0A1S4FVW1	5576070
	A0A6I8T5X6	5580270
	A0A6I8TET9	5569378
	Q173V5	5568652
	A0A1S4FRH3	5573679
	A0A6I8T5J8	5575776
	Q17C04	5565362

## Sheet: E
	Additional file: Table S4. Insecticide resistance genes found in Aedes koreicus and Aedes japonicus.
	E. Insecticide resistance genes shared between Ae. koreicus and Ae. japonicus. *But not shared with Ae. albopictus
	Commun Ae. koreicus and Ae. japonicus *
	Uniprot ID	Gene symbols
	A0A1S4F7G0	5564679
	A0A1S4F9A7	5565694
	A0A1S4FBC6	5566939
	A0A1S4FVQ3	5576071
	A0A1S4G2N2	5565019
	A0A6I8T781	5576472
	A0A6I8TDP1	5574639
	A0A6I8TEM4	5576032
	A0A6I8TK63	5574639
	A0A6I8TLX1	5575838
	Q179H3	5566760
	Q17BK7	5565696
	Q17C00	5565375
