# Supplementary material for: De novo genome assembly of the invasive mosquito species Aedes japonicus and Aedes koreicus
Source: Parasit Vectors. 2023 Nov 20;16:427. doi: 10.1186/s13071-023-06048-w (PMC10658958; doi:10.1186/s13071-023-06048-w)
Supplement: Supplementary file 5 — Additional file 5: Table S5. Differentially expressed transcripts. [file 13071_2023_6048_MOESM5_ESM.xlsx]

## Sheet: A
Additional file 5: Table S5. Differentially expressed transcripts
A. Differentially expressed transcripts in larvae of Aedes koreicus
ID	baseMean	log2FoldChange	lfcSE	stat	pvalue	padj	Gene symbols
NODE_12687_length_2577_cov_52.490415_g5378_i0	65.9642219471939	6.690872860001	1.64479853294099	4.06789812004353	4.74391128841173e-05	0.0302612465256305	AAP1_YEAST
NODE_15490_length_2231_cov_527.944856_g6513_i1	31.7977106576746	8.58078903702675	2.00623136282393	4.27706853557937	1.89370515103071e-05	0.0142020209144258	ACOD1_MOUSE
NODE_21779_length_1686_cov_117.908246_g9158_i0	327.396327383254	5.19542376090884	1.23252390038632	4.21527222253492	2.49477077064259e-05	0.0179808173322535	A1345_ARTBC
NODE_29761_length_1189_cov_209.447133_g2550_i1	13.9668378296471	20.7533181174215	3.91028833559057	5.30736261275913	1.11222778598797e-07	0.000158270042897923	ABCC8_DICDI
NODE_3552_length_4829_cov_241.814550_g527_i2	66.8720234402302	-9.35835022185468	1.81545042206796	-5.15483656733224	2.53852231379873e-07	0.000343610665485093	AEF1_DROME
NODE_38031_length_860_cov_137.978399_g2329_i5	38.4185122275029	8.8540556995651	1.83053992462569	4.8368547336522	1.31909757174171e-06	0.00149399914161122	ABCC8_DICDI
NODE_4224_length_4510_cov_221.697769_g1388_i2	13.9668378296471	20.7533181327582	3.91028833559053	5.30736261668133	1.11222776206333e-07	0.000158270042897923	ACUC_STAAW
NODE_4656_length_4337_cov_415.782833_g749_i5	46.327159260079	-8.82835537460536	1.78609098620618	-4.94283630721277	7.69941285410082e-07	0.000909136840774539	AAPK2_CAEEL
NODE_6292_length_3805_cov_394.972401_g2514_i1	29.0989819125118	8.45251528821141	1.99191447207863	4.24341276028329	2.20145978264381e-05	0.0160755807312347	4HBCL_RHOPA
NODE_861_length_7384_cov_244.004240_g212_i2	13.9668378296471	20.7533182013147	3.91028833559046	5.30736263421375	1.11222765511911e-07	0.000158270042897923	ABL2_MOUSE
NODE_874_length_7352_cov_170.563676_g406_i0	28.2014327140938	-8.11163782714566	1.82703332507711	-4.4397864646521	9.00481799139302e-06	0.00780844350106778	AFOG_EMENI, ACTS3_ALTAL
NODE_9232_length_3127_cov_445.594957_g2239_i2	14.1663640843563	20.774553208796	3.91023864029606	5.3128607023389	1.07917531498577e-07	0.000158270042897923	AEF1_DROME

## Sheet: B
Additional file 5: Table S5. Differentially expressed transcripts
B. Differentially expressed transcripts in adults of Aedes koreicus
ID	baseMean	log2FoldChange	lfcSE	stat	pvalue	padj	Gene symbols
NODE_10480_length_2906_cov_71.230498_g3643_i1	15.1432298858511	-21.8605376304313	3.48818944573828	-6.26701558802648	3.68033325178351e-10	3.28658569951321e-06	7UP2_DROME
NODE_533_length_8398_cov_514.075435_g116_i4	15.3798428528176	-21.8820558318018	3.487784002843	-6.27391369820065	3.52083712872002e-10	3.28658569951321e-06	ACAC_CHICK
NODE_6590_length_3735_cov_275.428181_g2874_i1	157.707154917521	10.4584483777863	2.64587776288726	3.95273301151059	7.72636304300686e-05	0.0313474501874027	ABL1_CAEEL
NODE_16708_length_2109_cov_1627.423379_g5473_i5	199.979919103756	10.8013272668994	2.58370938079032	4.18055039286014	2.90804354237122e-05	0.0121934630758011	5NTD_LUTLO
NODE_1077_length_6981_cov_644.463086_g498_i4	267.694155399951	11.2220672644271	2.5611495541231	4.3816524678776	1.17782576973221e-05	0.00502270016434781	ABLM3_HUMAN
NODE_31194_length_1121_cov_635.579198_g11149_i1	465.668977272075	12.0206233586853	2.7166922519056	4.42472766293404	9.65640222394795e-06	0.00413545741909614	ACH2_LONAC
NODE_8607_length_3249_cov_72.238665_g3160_i2	15.3948390268728	19.0854559976967	3.52881109198991	5.40846633616036	6.3566732264039e-08	2.7817528856082e-05	AGAP9_HUMAN
NODE_31751_length_1095_cov_259.536204_g10294_i3	15.3948390268728	19.0854560379619	3.52881109202036	5.40846634752409	6.35667282315163e-08	2.7817528856082e-05	ACR1_ACIAD
NODE_40939_length_780_cov_12.683168_g21471_i0	15.3948390268728	19.0854560379619	3.52881109202036	5.40846634752409	6.35667282315163e-08	2.7817528856082e-05	AATNT_GEOSL
NODE_38877_length_836_cov_222.389253_g9367_i3	15.3948390268728	19.0854560468253	3.52881109203721	5.40846635001	6.35667273493707e-08	2.7817528856082e-05	ADNT1_ARATH
NODE_60299_length_506_cov_17.364896_g39784_i0	15.1780103081845	19.105560113943	3.52918979481886	5.41358250043438	6.17761113973928e-08	2.7817528856082e-05	ACC1_CAEEL
NODE_84301_length_380_cov_201.475570_g63690_i0	15.6116677455612	20.5018391814119	3.5284544290843	5.81043048548953	6.23124028726323e-09	3.28658569951321e-06	ACE_DROME
NODE_54601_length_559_cov_22.798354_g34206_i0	15.8284964642495	20.5222489110209	3.52812124143005	5.81676408112967	5.99977249827294e-09	3.28658569951321e-06	AAMP_PONAB
NODE_35408_length_946_cov_12.240550_g17054_i0	16.0453251829379	20.5435730460876	3.52780991646803	5.82332198517527	5.76892576871195e-09	3.28658569951321e-06	ACRO_HUMAN
NODE_9750_length_3040_cov_67.627570_g3997_i2	16.0453251829379	20.5435730460876	3.52780991646803	5.82332198517527	5.76892576871195e-09	3.28658569951321e-06	3BP5L_XENLA
NODE_39640_length_814_cov_16.171390_g20382_i0	16.0453251829379	20.5435731515257	3.52780991646814	5.82332201506276	5.76892473658706e-09	3.28658569951321e-06	ACRO_SHEEP
NODE_30584_length_1151_cov_7.264378_g13822_i0	16.0453251829379	20.5435732263679	3.52780991646795	5.82332203627802	5.76892400394648e-09	3.28658569951321e-06	ACRO_RAT
NODE_49578_length_622_cov_12.313297_g29378_i0	16.2621539016262	20.5618345064206	3.52751940272032	5.82897842902407	5.57677108644488e-09	3.28658569951321e-06	ACRO_MOUSE
NODE_35685_length_936_cov_9.242178_g17267_i0	16.2621539016262	20.5618345193388	3.52751940272033	5.82897843268618	5.57677096407857e-09	3.28658569951321e-06	A2GL_HUMAN
NODE_5059_length_4190_cov_22.617197_g2288_i0	16.2621539016262	20.5618345193388	3.52751940272033	5.82897843268618	5.57677096407857e-09	3.28658569951321e-06	A2ML1_HUMAN
NODE_47385_length_653_cov_18.122414_g27295_i0	16.2621539016262	20.561834590913	3.52751940272031	5.82897845297643	5.57677028609683e-09	3.28658569951321e-06	ACL6A_MOUSE
NODE_28763_length_1241_cov_9.779966_g12739_i0	16.4789826203146	20.5802032771692	3.52724872062137	5.83463342316947	5.39089553665435e-09	3.28658569951321e-06	AEF1_DROME
NODE_16060_length_2175_cov_155.135585_g5723_i1	16.4789826203146	20.5802033427767	3.52724872062135	5.8346334417697	5.39089493530562e-09	3.28658569951321e-06	AEF1_DROME
NODE_36511_length_908_cov_8.196407_g17895_i0	16.9126400576913	20.6163371183092	3.52676316817349	5.84568232546968	5.04496016624459e-09	3.28658569951321e-06	A1131_ARTBC
NODE_37385_length_880_cov_10.355638_g18568_i0	17.1294687763796	20.6347705075207	3.52654659819621	5.85126835359985	4.87838373346377e-09	3.28658569951321e-06	AEF1_DROME
NODE_60537_length_504_cov_29.814385_g40019_i0	17.1294687763796	20.634770537066	3.52654659819622	5.85126836197779	4.87838348769115e-09	3.28658569951321e-06	ACACB_HUMAN
NODE_38447_length_849_cov_10.320876_g19409_i0	17.1294687763796	20.6347705800854	3.52654659819622	5.85126837417654	4.87838312983298e-09	3.28658569951321e-06	343L_IIV6
NODE_31161_length_1123_cov_319.752381_g4940_i4	17.346297495068	20.6522898792913	3.52634654883323	5.85656843231263	4.72528931898561e-09	3.28658569951321e-06	A1AT_BOVIN
NODE_16830_length_2098_cov_162.321481_g3371_i1	17.346297495068	20.6522901873437	3.52634654829161	5.85656852056954	4.72528680900768e-09	3.28658569951321e-06	AGLB1_PYRFU
NODE_6975_length_3633_cov_353.192135_g586_i2	17.346297495068	20.6522902630698	3.5263465482916	5.85656854204393	4.72528619828794e-09	3.28658569951321e-06	343L_IIV6
NODE_19229_length_1881_cov_85.408186_g6183_i1	17.5631262137563	20.6671712524319	3.52616191036278	5.86109537162621	4.59823770977125e-09	3.28658569951321e-06	A2GL_HUMAN
NODE_22512_length_1637_cov_190.627877_g9493_i1	17.5631262137563	20.6671712524319	3.52616191036278	5.86109537162621	4.59823770977125e-09	3.28658569951321e-06	A622L_TOBAC
NODE_53992_length_566_cov_65.338742_g33626_i0	17.5631262137563	20.6671713914892	3.52616191036277	5.86109541106209	4.59823661759119e-09	3.28658569951321e-06	AEF1_DROME
NODE_25030_length_1467_cov_10.277618_g10732_i0	17.7799549324447	20.686090520015	3.5259923493198	5.86674288275345	4.44439049077688e-09	3.28658569951321e-06	AGL16_SULAC

## Sheet: C
Additional file 5: Table S5. Differentially expressed transcripts
C. Differentially expressed transcripts in larvae of Aedes japonicus
ID	baseMean	log2FoldChange	lfcSE	stat	pvalue	padj	Gene symbols
NODE_1_length_524078_cov_28.869238_g0_i0	24372.9875277323	12.7231338904642	1.7554772210263	7.24767814590377	4.23976618804311e-13	4.09004187351679e-09	ADDB_STRA3,ADIPO_MOUSE,AFSQ2_STRCO,ACP_NOVAD,ACOR_BACSU,AGL11_HALVD,AGLB_THENE,ABAF_ACIBT,AGLA_RHIME,AAPA_BACSU,ACOR_BACSU,AFSQ2_STRCO,AAAT_RABIT,AAAT_RABIT,ACCD_NOVAD,ABAF_ACIBT,AFSK_STRCO,ACOR_BACSU,ABAF_ACIBT,ACLB1_ARATH,AFSQ2_STRCO,ACTI1_STRCO,AFSQ2_STRCO,ACDB_ASPCN,ACRE_ECOLI,ACS1_HAEIF,ABGA_HAEIN,AAT_ECOLI,AASDB_XENLA,ADH2_GEOSE,ADHB_BACSU,AGL9_HALVD,ABNB_ASPFC,AAP1_YEAST,ACBC_ACTS5,A115_TO…
NODE_10_length_97030_cov_28.306486_g5_i0	5124.03806674042	12.4873737976679	1.83329886379594	6.81142286414345	9.6638109760878e-12	2.50991472151253e-08	ACRB_ECOLI,ACCA1_MYCTU,ABCBA_HUMAN,AEPA_PECCC,ACCD1_MYCTU,ABDH_PECAS,ACDA_BACSU,AGL9_HALVD,ACRA_ECOLI,ACNA_BRADU,ACSE_MOOTH,6PGDH_GLUOX,AACUQ_ASPA1,AAER_ECOLI,AFSQ1_STRCO
NODE_10062_length_3732_cov_13.710577_g3621_i0	85.8935189476514	9.0087548942671	1.99263965263089	4.52101556966049	6.15436609599584e-06	0.00171732245343143	AFG2_SCHPO,ABAB_STRAT
NODE_101_length_16277_cov_12.784991_g34_i0	375.189213686827	10.0325480795006	1.86562489890652	5.37758050151502	7.54934616438954e-08	4.67699309898071e-05	ACDA_METBU
NODE_1017_length_7971_cov_10.977336_g451_i0	153.487219147899	10.007941224912	2.00708615349516	4.98630375556332	6.15453581848841e-07	0.000280170268433522	AGL9_HALVD,AARE1_ORYSJ
NODE_10894_length_3581_cov_14.198119_g3859_i0	80.7125236637706	9.05953900335962	1.98711370711885	4.55914473887617	5.13623643164141e-06	0.00148858271998232	AGLUS_THESQ
NODE_11_length_89169_cov_27.482435_g6_i0	4532.01698859331	12.2496757970894	1.69678834070932	7.21933048642271	5.2244147445411e-13	4.40992848586715e-09	ABCBA_MOUSE,AFSQ2_STRCO,ACOX4_ARATH,ACRE_ECOLI,ACRE_ECOLI,ACRD_ECOLI,ACOCT_ACEAC,AAEA_PECAS,ACRD_ECOLI,ABGR_ECOLI,AFSQ1_STRCO,ADCL2_HUMAN,AFSQ2_STRCO,AFSQ1_STRCO
NODE_110_length_15335_cov_20.721531_g36_i0	388.106654336655	5.61336102762534	1.31918816421696	4.2551632738134	2.08896522368244e-05	0.00486426357326992	ABR1_ASPFU,ADH_MORSE,ACLDH_PSEAI
NODE_12_length_86351_cov_30.594960_g4_i4	4591.38248760102	11.27727150434	1.76282528752124	6.39727123508498	1.5817820539424e-10	2.60523362289324e-07	4CLL7_ARATH,AFSQ1_STRCO,2OCS_HYDTT,ACRT_ASPA1,ADRX_YEAST,AAEA_ERWT9,ADCS_STRVP,ACOR_BACSU,ADCL2_HUMAN,AGAA_GEOSE,ABD12_RAT
NODE_121_length_14686_cov_13.019366_g41_i0	329.220782254425	9.58276353678092	1.87173339843112	5.11972674356996	3.05978683036724e-07	0.000151288737068256	AFR_ENSAD,ADHA_MYCTU
NODE_1240_length_7589_cov_12.291911_g550_i0	164.180421548557	9.92801505786081	2.01894548404398	4.91742602082293	8.76895788975522e-07	0.000365524807641599	AFSQ2_STRCO,ACEA_KOMXY,ACOR_BACSU
NODE_12576_length_3325_cov_1583.381919_g956_i4	47.9525180632652	-8.85788720034276	1.68818108570891	-5.24700061819678	1.54595380463569e-07	8.69959737661993e-05	AGAP2_HUMAN
NODE_12643_length_3319_cov_11.921134_g4379_i0	68.4746047820868	8.67106285862709	1.99940294159049	4.33682609855991	1.44554902210873e-05	0.00356259249507147	ABCH2_DICDI
NODE_1271_length_7544_cov_11.840851_g561_i0	156.06240872676	10.0202628410485	2.01582099848063	4.97080983311563	6.66738211076971e-07	0.000296052885894764	AAER_ECOLI
NODE_12870_length_3287_cov_9.362166_g4454_i0	67.1176119834082	9.68165702355873	1.98486077103141	4.87775120797404	1.07302146760116e-06	0.000431303533715304	AACUN_ASPA1
NODE_13_length_81414_cov_33.042008_g4_i5	4381.05735404082	10.5848982044666	1.57843599973142	6.70594069462917	2.00112988566142e-11	4.35910641674014e-08	AG45_MYCLE,6PGDH_GLUOX,ACRD_ECOLI,ACR_MYCTU
NODE_1302_length_7492_cov_102.596711_g16_i24	275.617442333059	9.95740545772663	1.99151472236148	4.99991556473128	5.73554259885482e-07	0.000263476000418686	ABGR_ECOLI
NODE_132_length_14297_cov_125.652208_g4_i48	1603.2711690132	11.1129142290899	1.82029979385907	6.10499120341616	1.02806343693862e-09	1.30986920319984e-06	ACA11_ARATH
NODE_134_length_14240_cov_12.067975_g47_i0	304.250768790526	10.4714634260852	2.01284251863129	5.20232622729258	1.96809355959952e-07	0.000103829235853622	ACLDH_PSEAI,AEGA_ECOLI,3BHS_PIG
NODE_13413_length_3215_cov_748.032782_g1364_i3	417.756630692284	-11.9795269535717	1.64587809489241	-7.27850196849166	3.37547308579046e-13	3.79898244228763e-09	ABT3B_DANRE
NODE_136_length_14070_cov_13.372937_g49_i0	342.3432940726	9.83362782499677	1.90630854863104	5.15846599547514	2.48981314785576e-07	0.000127372804733639	ADPR_RHOER,5NTD_PSEAE,ABDH_CITK8,ACRS2_ALTAL
NODE_14_length_77286_cov_28.739176_g7_i0	4237.50233639583	11.6566463041542	1.82719536286613	6.37952927259494	1.77633130838562e-10	2.78958373471312e-07	AFSQ1_STRCO,AAP1_YEAST,ACSA2_NOVHA,A2965_ARTBC,AFG2_YEAST,AFSQ2_STRCO,ADEC_LISMF,ADHI_CERS4,AFSQ2_STRCO,AGLJ_HALVD,ADRC2_ARATH
NODE_1401_length_7343_cov_16.089271_g16_i26	148.915224781589	9.77866153083893	2.02350321093316	4.83254065424951	1.34801572717361e-06	0.000520164605854742	ACLR_ACHOB,ADAB_ASPNG,ACOC_PSEPU
NODE_141_length_13928_cov_61.097077_g16_i10	599.641387328869	9.19016397951263	1.73743042830403	5.28951480864963	1.22641253017483e-07	6.95942733929796e-05	ACCO1_DICMU
NODE_14228_length_3118_cov_22.640722_g16_i46	55.1410574125485	7.99788962417331	1.95252424840691	4.09617941016552	4.20024465799637e-05	0.00903293379825411	AER_ECOLI
NODE_14331_length_3106_cov_12.098582_g4893_i0	65.1891693046287	8.60145338425619	2.01013921504825	4.27903367083445	1.87706468651661e-05	0.00446318394898217	AGL5_HALVD
NODE_1438_length_7278_cov_13.436919_g626_i0	163.680599231109	9.56697566475207	1.99513181652778	4.79515969095311	1.62545292212163e-06	0.000593316675270431	128UP_DROME
NODE_1445_length_7269_cov_12.169956_g630_i0	152.332743106965	9.46105361013296	1.98800086974706	4.75907921073331	1.94478109497234e-06	0.000694852792493609	AAT_SULTO
NODE_146_length_13789_cov_10.634004_g52_i0	273.681715690428	10.8490407011562	2.03289708739729	5.33673876971614	9.46332277039114e-08	5.65521469061038e-05	ACT3_STRCO,ACSF2_MACFA,ADAT2_XENTR
NODE_147_length_13767_cov_12.164452_g53_i0	305.828326813655	11.8691611078037	1.97773253039681	6.00139853361376	1.95625174654174e-09	2.44632903593465e-06	AER_ECOLI,ACLY_HUMAN
NODE_1477_length_7212_cov_48.663118_g644_i1	16.5639577389363	-7.33035398609527	1.83400883553838	-3.99690221990856	6.41767938983116e-05	0.0128980075546583	ACBD6_XENLA
NODE_1495_length_7179_cov_12.723755_g653_i0	161.309797346985	9.90762316275277	2.0144665485744	4.91823662684505	8.73273108409571e-07	0.000365524807641599	AFSQ2_STRCO
NODE_15165_length_3008_cov_55.530153_g139_i8	14.0387911443558	-7.08885206810562	1.79623864242375	-3.94649792108931	7.93026100379576e-05	0.0154326992813925	AFAD_MOUSE
NODE_1564_length_7072_cov_12.178883_g677_i0	158.211954546159	9.87367555665227	2.02298673967096	4.88074160993177	1.05687642963057e-06	0.00042735779365325	AAEA_ECO8A,ACOC_BACSU,ACNR_CORGL
NODE_1597_length_7023_cov_12.964748_g694_i0	164.944109961389	9.94605069347641	2.03126607055627	4.89647852521489	9.75693051486836e-07	0.00040174756329758	ACLH_ASPOR,ADHI_CERS4
NODE_16_length_74437_cov_42.698160_g4_i7	3974.15542596686	11.221741049458	1.63371092656015	6.86886576261432	6.47143648267575e-12	2.15762458510469e-08	ACRD_ECOLI,4CL5_ORYSJ,ACSM3_PONAB,AGL2_BACTQ,ACD11_CAEEL,ACOX_SYNY3,AADH2_MAIZE,ACO13_MOUSE,ABNA_ASPCL,ACOCT_ECOLI,ACD11_CHICK,A2462_ARTBC,ADRC3_ARATH,ACADL_MOUSE,ACD10_HUMAN,ACRA_ECOLI,AGLR_RHIME,ABGR_ECOLI,ACTT6_ALTAL,ACTT3_ALTAL,ACTT3_ALTAL,3BHD1_EGGLE,AFCA_ASPNC
NODE_1620_length_6996_cov_13.324570_g705_i0	158.133999980067	8.48915752025639	1.85736974684075	4.57052643109744	4.8650055448727e-06	0.00142836562797463	AGLE_HALVD
NODE_16366_length_2881_cov_14.791311_g5490_i0	69.6038396566332	9.73410652319478	2.00035545651218	4.86618840241883	1.13771068267184e-06	0.000451925452820379	AGLE_HALVD
NODE_164_length_13188_cov_85.686237_g4_i50	614.026396361177	12.8745362635066	2.05059915760329	6.27842658364993	3.42016458847004e-10	4.91397604957883e-07	ACLH_ASPOR
NODE_17_length_73955_cov_34.237703_g4_i8	1533.97106720815	6.99305304394285	1.62927440365729	4.29212723666763	1.76969485967066e-05	0.00423772888240569	ACRD_ECOLI,ACRE_ECOLI,ABTIR_ACIB9,ADHR_BACSU,ACRD_ECOLI,ABAH3_ORYSJ,ACA11_ARATH,AGL5_HALVD,ACPY1_SACBS,ABR1_ASPFU,1CPX_DIRIM,1CPX_ONCVO
NODE_17075_length_2810_cov_1602.484107_g5710_i1	1012.27543282743	-5.62884397062561	1.22558862628659	-4.59276779328513	4.37405676519493e-06	0.00131862189839323	ACRO_RAT
NODE_177_length_12837_cov_17.024522_g71_i0	186.016734462266	5.88598268288654	1.55333408641956	3.78925740080408	0.000151098289497104	0.0267103803485876	ACA10_ORYSJ,ADHR_BACSU,ADHR_BACSU
NODE_18_length_72403_cov_29.436361_g4_i9	3807.31536237756	8.63664841920648	1.57091751058232	5.49783700355151	3.84478059214457e-08	2.67660148274576e-05	ACRD_ECOLI,ABTIR_ACIB9,AAEA_ECO7I,ADPR_LACLL,AFSQ1_STRCO
NODE_1810_length_6813_cov_11.519288_g791_i0	147.985370179428	9.78335355064522	2.01873727297413	4.8462737977943	1.25801872344711e-06	0.000493904002075212	AFSQ2_STRCO
NODE_183_length_12731_cov_18.072681_g71_i1	149.761904602709	6.07233809807775	1.57248371591116	3.86162224551826	0.000112636629284633	0.0206128084074057	ACA10_ORYSJ,ADHR_BACSU,ADHR_BACSU
NODE_1892_length_6738_cov_11.602251_g824_i0	152.286052367627	10.8633215626416	2.00065836768942	5.42987335473359	5.63940568968061e-08	3.69726007196847e-05	A7629_ARTBC
NODE_19_length_69203_cov_28.390308_g4_i10	3453.2941427501	15.3661632482723	2.0716730992187	7.41727218163301	1.19557090869073e-13	1.82628975154156e-09	AGLUS_THESQ,ABFC_EMENI,6GAL_HYPRU,ABNB_ASPTN,ACRT_ASPA1,ADHA_KOMEU,ACA1_SCHPO,3BHD1_EGGLE
NODE_1902_length_6725_cov_13.326368_g828_i0	158.362400417286	8.19513930358531	1.81584476343223	4.51312770156366	6.38785331117857e-06	0.00176786458359535	ACL1_SCHPO
NODE_19229_length_2611_cov_10.134358_g6348_i0	50.7211257373826	8.22826102225872	1.98224484148311	4.15098117551532	3.31052996765999e-05	0.00742702550352637	A9A1A_DANRE,ACAD8_DICDI
NODE_197_length_12464_cov_13.755952_g78_i0	301.096804002615	11.8466292585686	2.03303753516544	5.82705879928799	5.64127406385033e-09	5.6021169850542e-06	ACT22_STRCO,AAER_ECOLI,ACDC_ASPCN,ABGR_ECOLI
NODE_2_length_437557_cov_29.038669_g0_i1	4020.50753074704	10.741568035194	1.89628978872014	5.66451820765421	1.47438206990093e-08	1.15908032966428e-05	AFSQ2_STRCO,ACOR_BACSU,AGL11_HALVD,ABAF_ACIBT,AGLA_RHIME,AAPA_BACSU,AGLB_THENE,ACOR_BACSU,AAAT_RABIT,AAAT_RABIT,ACCD_NOVAD,ABAF_ACIBT,AFSK_STRCO,ACOR_BACSU,ABAF_ACIBT,AFSQ2_STRCO,ACTI1_STRCO,AFSQ2_STRCO,ACDB_ASPCN,ACRE_ECOLI,ACS1_HAEIF,ABGA_HAEIN,AAT_ECOLI,ADH2_GEOSE,ADHB_BACSU,AASDB_XENLA,AGL9_HALVD,ABNB_ASPFC,AAP1_YEAST,ACBC_ACTS5,A115_TOBAC,AGLK_RHIME,AFSQ2_STRCO,AFSQ2_STRCO,AAMHY_RHILO,ABGR_E…
NODE_20_length_67517_cov_27.151904_g8_i0	3497.13947235511	11.7322870802354	1.83643696224109	6.38861410517351	1.67395893335954e-10	2.6914071155215e-07	AB3F_ARATH,ACMB_GORST,ADCS_STRGR,ACMB_GORST,128UP_DROME,2NPD_CYBMR,AFG3_YEAST,8ODP_RAT
NODE_2003_length_6628_cov_12.364302_g867_i0	140.973739676386	8.68932997985074	1.948954675218	4.45845667441126	8.25518781825952e-06	0.00218416023187028	AFSQ2_STRCO
NODE_20258_length_2524_cov_94262.546716_g6418_i1	17.8096084848569	-21.5549047431653	3.90929211073455	-5.51376160506848	3.51244299939252e-08	2.47071094648935e-05	ADA1A_ORYLA
NODE_20663_length_2492_cov_1007.510128_g6539_i3	111.795978416495	10.417046797779	1.74600305179428	5.96622485113866	2.42805634872923e-09	2.7790133748642e-06	ACRO_RABIT
NODE_21_length_64405_cov_32.809939_g4_i11	3569.96894512942	7.16132914380148	1.28237006555926	5.58444815278679	2.34443443292048e-08	1.75905520429171e-05	ADPR_RHOER,3BHS4_MOUSE,AADR_RHOPA,AFSQ1_STRCO,ACR_MYCTU,ACR_MYCTU
NODE_21192_length_2447_cov_15.165965_g6958_i0	60.0660375901481	8.46109087099462	2.01141794491946	4.20653046889936	2.59321135183024e-05	0.00591602622183758	AAPAT_THET8
NODE_2180_length_6462_cov_9.743465_g948_i0	118.237719512212	9.42638519065367	2.01156551715768	4.68609404478808	2.78468344526082e-06	0.000908425621698418	ADDA_LACLA
NODE_2193_length_6452_cov_21.565292_g16_i28	154.017037588092	9.77304445507962	1.90911858351602	5.1191395544852	3.06932783117389e-07	0.000151288737068256	ACA13_ARATH
NODE_22_length_63997_cov_32.363416_g4_i12	3723.87484108047	14.4673908352714	3.78083066612645	3.82651118572671	0.00012997224611813	0.0232189572377383	ABKA_DICDI,ACEA_KOMXY,AGLM_HALVD,AGL12_HALVD,AGL12_HALVD,AGLE_HALVD,AGL14_HALVD,AGL12_HALVD,ADAA_BACSU,AGL11_HALVD,ADPR_LACLL
NODE_23_length_59380_cov_27.998061_g9_i0	3077.36744411459	13.0617309103182	1.87637188564838	6.96116319489872	3.37474557055932e-12	1.42431136805456e-08	ACD10_HUMAN,AGL16_SULAC,ACEA_KOMXY,ADK_SCHCO,AGLI_HALVD,ACPH_PIG
NODE_2331_length_6338_cov_11.794254_g1011_i0	150.596865155991	9.12556942382315	1.7757425923245	5.13901590425757	2.7618102559314e-07	0.000138157536393277	AARE1_ORYSJ,AFSQ2_STRCO
NODE_2354_length_6324_cov_234.827228_g974_i1	37.3671292609648	-8.49387527385859	1.73032597436114	-4.90882954987406	9.16215655408382e-07	0.000379571845266364	AEF1_DROME,AEF1_DROME,AEF1_DROME
NODE_2365_length_6317_cov_12.631967_g1028_i0	150.582489773389	7.90416941406592	1.78429036140529	4.42986723743812	9.42911179631993e-06	0.00243957494782334	ACCC1_POPTR,ADCS_SCHPO
NODE_237_length_11643_cov_11.977442_g96_i0	258.263173263666	11.6253005643571	2.01319093681754	5.77456432559468	7.71524516712229e-09	6.9585028371797e-06	ACSF2_RAT
NODE_2383_length_6298_cov_148.826827_g1030_i1	11.98431808265	-6.86364567427668	1.84520044309111	-3.71972904080739	0.000199436619683399	0.0333355347870806	343L_IIV6
NODE_24_length_58959_cov_29.525541_g4_i13	3274.33084099527	12.3846488520713	1.82515936245466	6.78551643589918	1.15671980811985e-11	2.78967768581133e-08	AB1K7_ARATH,ABAQ_ACIBT,AFSQ1_STRCO,ABNA_ASPCL,ACI_VIBSJ,ABFB_MAGO7,AGL16_SULAC,AGL12_HALVD,AER_ECOLI
NODE_25_length_58089_cov_27.655561_g10_i0	2984.30524547863	10.3854563480352	1.67405269401672	6.20378103099993	5.51224693451551e-10	7.29864727439144e-07	AAEA_YERE8,ADRX_YEAST,3O1D_COMTE,AFG1L_MOUSE,ACOC_BACSU,2KGR_GLUOX,ACLY_HUMAN,AAAH_CHLPN,3MG2_ECOLI,ABCH2_DICDI
NODE_2564_length_6169_cov_12.347441_g1105_i0	132.530092291724	8.54219257609906	1.96634811771299	4.34419139680834	1.39789600786521e-05	0.00347048241246773	AEPA_PECCC
NODE_26_length_52440_cov_37.777837_g4_i14	2598.26974215458	14.9557392899766	2.10333060077419	7.11050335333483	1.15620493231858e-12	6.50635055580077e-09	ACSA_NOVAD,AER_ECOLI,AFSQ2_STRCO,AAEA_SERP5,AFSQ2_STRCO,AFSQ1_STRCO,AFSQ1_STRCO,ACCR_AGRFC,AFSQ1_STRCO,AFSQ1_STRCO
NODE_27_length_52152_cov_27.807446_g11_i0	2640.84732436653	12.5121507501953	1.83444343984008	6.82067949246015	9.06108956134211e-12	2.46958294693296e-08	ACOB_BACSU,ACEA_KOMXY,AER_ECOLI,ABNB_EMENI,ACOA_BACSU,AGLK_RHIME,ACR1_ACIAD,AFLM_ASPPU,ADHR_BACSU
NODE_27137_length_2046_cov_11.409022_g8906_i0	44.8962395471547	6.91344854008874	1.84767436317786	3.74170290927138	0.000182777514701186	0.0309181393258695	ACOB_BACSU,ACOA_BACSU
NODE_275_length_11152_cov_11.781749_g116_i0	243.552986711526	11.5406918549041	2.02624974346134	5.69559201285311	1.22944557686869e-08	1.01162004866031e-05	ADPP_METJA,ABAF_ACIBT,ACBC_ACTS5,ACCA_RHIWR
NODE_27500_length_2025_cov_10.482582_g9012_i0	38.9265904122275	7.84318555483599	1.99068587815759	3.93994132419073	8.15015407298872e-05	0.0157697307805382	AAP2_NEUCR,AADH1_MALDO
NODE_28_length_51018_cov_33.238748_g4_i15	2687.59781803514	10.3969464285538	1.80301764288605	5.76641413886091	8.09759337240627e-09	7.01043955451091e-06	AGL5_HALVD,AGLR_RHIME,AGLR_RHIME,AGLI_HALVD,A7629_ARTBC,AGLE_HALVD,ACLG_ASPOR,ACPH_PIG
NODE_28644_length_1963_cov_211.900000_g9387_i0	30.9110771704625	6.6933958977505	1.57435390944073	4.25151921535117	2.12325289044599e-05	0.00492711413010436	72A61_TRIFG
NODE_2960_length_5910_cov_12.734453_g1250_i0	131.671442201367	9.79556818119171	2.03049357825779	4.82423007197911	1.40545110683532e-06	0.000539246036036225	ADCS_STRVP
NODE_3_length_254142_cov_28.439696_g1_i0	13574.0800289726	10.5666005910456	1.51327420560163	6.98260801111364	2.89750040810942e-12	1.30441605039209e-08	ACRA_ECOLI,AGLF_HALVD,6PGL_BACSU,ABC8B_MOUSE,AER_ECOLI,ACRS2_ALTAL,2KGR_VITVI,ADRG_PENRW,ADK_YEAST,AARE_ARATH,3HIDH_ARATH,AFSQ2_STRCO,ABHDB_HUMAN,ADPR_RHOER,ACTT3_ALTAL,AAS_PECAS,3BHD1_EGGLE,AFSQ1_STRCO,ACPH_RAT,ACCA1_MYCTU,A464_PBCV1,AAP1_YEAST,ACTT3_ALTAL,AAC6_STEMA,AGLB_THENE,ADCS_STRGR,AAA1_RAT,ACCD5_MYCTU,ACRD_ECOLI,A9A1B_DANRE,A9A1B_DANRE,ACAD8_DICDI,AATNT_HALH5
NODE_30_length_50786_cov_27.425394_g13_i0	2561.04176392686	12.5036048209745	1.86666471327956	6.69836673507735	2.10761800496303e-11	4.44760089497324e-08	AAU3_RHIME,ACEA_HALH5,AFR_RHIME,AFTS1_ALTAL,AER_ARATH,AAD_PHACH,AGLR_RHIME,AB8I_ARATH,3BHD2_EGGLE,ABCX_CYAPA,3BHDP_RUMGV
NODE_300_length_10964_cov_34.245065_g16_i14	217.55773549793	9.98310963643525	2.02269104662146	4.93555832617651	7.99217906040748e-07	0.000339431363264903	ACA7_ORYSJ,ADHR_BACSU
NODE_30306_length_1876_cov_12.348308_g9967_i0	43.504448639389	8.00000805958451	1.98645606181184	4.0272766226139	5.64266325836928e-05	0.0116525310248061	AACUQ_ASPA1
NODE_30376_length_1873_cov_8.777778_g9989_i0	30.5770028099544	7.4984807307709	1.99777782026755	3.75341074202469	0.000174444665586474	0.0299742986710519	AAT_SULTO
NODE_30508_length_1866_cov_10.811489_g10037_i0	36.5623459787691	7.94054949888841	1.98042189929184	4.00952418357311	6.08412220261346e-05	0.012487799516659	AAD_PHACH,ACEA_PSEAE
NODE_30787_length_1852_cov_107.865655_g10126_i0	50.5702352169326	5.16306555658039	1.28793164629946	4.00880401643606	6.10270365850941e-05	0.0124879809894492	AEF1_DROME
NODE_3086_length_5843_cov_12.165858_g1296_i0	129.222826579638	9.58201894413769	2.01872385359618	4.74657240863735	2.06892680843886e-06	0.000727658799584682	ACPH_PIG
NODE_32_length_47717_cov_40.808328_g4_i16	2425.36677302712	12.1028769576749	1.79974030066418	6.72479076742821	1.7584493885606e-11	3.95815234369068e-08	A9A1B_DANRE,ADAS_DROME,ACOC_BACSU,ACOA_BACSU,ACOB_BACSU,ACT3_STRCO,3AHDP_RUMGV,ACTT3_ALTAL,ABR1_ASPFU
NODE_32465_length_1770_cov_914.790807_g10297_i1	40.1237146474955	-6.57025665103383	1.69584318563943	-3.8743303075847	0.000106918314003391	0.0197876710166077	ACRB_ASPA1
NODE_33_length_47184_cov_29.282609_g14_i0	2488.94759360814	12.7570186168112	1.9461899670829	6.55486814369533	5.56910625825056e-11	1.01640704704633e-07	ACRD_ECOLI,AFG31_MOUSE,AAEA_SERP5,ACR3_ARATH,AB17I_ARATH,AACUM_ASPA1,ABHDA_BOVIN,AFRP_STRGR
NODE_33068_length_1744_cov_941.688211_g4047_i3	35.509859236939	-8.42646179591523	1.722598616619	-4.89171517648966	9.99610298856148e-07	0.000409101116734291	A4_TAKRU
NODE_33167_length_1738_cov_98.823423_g10895_i1	9.55041372567376	6.86947394367042	1.85712442625142	3.69898421805607	0.000216464058784453	0.0360034112354595	ADLO1_ARATH
NODE_33178_length_1737_cov_1657.323918_g10540_i4	18.1007480689317	7.78798832924633	1.79431286825139	4.34037367008126	1.42240625556339e-05	0.00351839742218625	ACRO_HUMAN
NODE_3325_length_5719_cov_11.841658_g1378_i0	137.852222593938	8.97022438999075	1.82396027713045	4.91799328223484	8.74359123610152e-07	0.000365524807641599	ACTT3_ALTAL
NODE_333_length_10712_cov_12.482846_g143_i0	243.678024422165	10.4408754770701	1.94113094541028	5.37875896613624	7.50010408219659e-08	4.67699309898071e-05	ADHR_BACSU,ACDB_BACSU,ACOB_BACSU,ACOA_BACSU
NODE_34_length_46982_cov_36.291330_g4_i17	2283.98605248276	12.5741095605625	1.8337471790146	6.8570573438152	7.0293420317947e-12	2.15762458510469e-08	2KGR_VITVI,ABC1_AJECA,AAT_MUSP7,AES1_SCHPO,AFLM_ASPPU,4HYPE_BRUSU
NODE_3419_length_5672_cov_11.138596_g1417_i0	114.420896845071	7.22682358115258	1.76233998944338	4.10069772259729	4.11906320765578e-05	0.00894379743686751	1A1D_THEMA,ACCD_NOVAD
NODE_3439_length_5658_cov_11.669114_g1420_i0	115.197184294935	9.5947773049345	1.9979772345536	4.80224556065988	1.56896118051453e-06	0.000578955249168226	AAAD_RABIT
NODE_34792_length_1667_cov_387.534504_g9446_i3	63.358082032594	9.59792390683979	1.67001421750419	5.74721089571546	9.07275407067146e-09	7.65831171105378e-06	ACPH1_APIME
NODE_35_length_46449_cov_31.008625_g4_i18	2436.4686663615	13.9716500200041	2.03495431944037	6.8658298058732	6.61058492681474e-12	2.15762458510469e-08	ABFB_MAGO7,AFSQ2_STRCO,AADH2_PEA,ABAQ_ACIBT,AGLR_RHIME,AGLR_RHIME,ACTT6_ALTAL,AGL2_BACTQ,A622L_TOBAC,ADAT2_XENTR,AFSQ1_STRCO,AAU3_RHIME
NODE_356_length_10488_cov_39.188190_g4_i58	607.396149258344	12.8588614854635	2.03094628094298	6.3314631244176	2.42847214223101e-10	3.69587825129235e-07	ACNR_CORGL
NODE_36_length_45573_cov_39.489780_g4_i19	2410.29713414362	12.7027012003509	2.02254528426083	6.28055218303471	3.37372616629664e-10	4.91397604957883e-07	ACDAS_XANCP,128UP_DROME,3BHS_MYCTU,AFSQ2_STRCO,AFSQ2_STRCO,AER_ECOLI,AFSQ1_STRCO,ACLR_ACHOB
NODE_36511_length_1590_cov_9.760053_g12243_i0	30.7834954267096	8.55776395150165	1.97810244679011	4.32624911080234	1.5166988973517e-05	0.00371085663552049	A7629_ARTBC
NODE_37_length_45362_cov_32.858487_g4_i20	2376.05409250866	11.0991915763149	1.70507251034103	6.50951294387768	7.53948590856181e-11	1.33980632745622e-07	11SB_CUCMA,6PGL_SODGM,ACPH_RAT,AB25B_ARATH,ADAB_BACSU
NODE_37708_length_1535_cov_44.381669_g12721_i0	11.6496954641152	-6.8180128703879	1.81754429183337	-3.75122240543064	0.000175974513627087	0.0300586082242757	A4GAT_RAT
NODE_37828_length_1530_cov_9.492793_g12768_i0	29.731851822231	7.47520512390846	1.99053662755351	3.75537180297754	0.000173084339091861	0.0298164266586612	AARE1_ORYSJ
NODE_38_length_44095_cov_30.947140_g4_i21	2294.37232707068	28.0985102024048	3.90678123478871	7.19224049511552	6.37366321579035e-13	4.70373912288712e-09	ACT22_STRCO,ACCO1_DICMU,ACDA1_PYRFU,ACSL5_RAT
NODE_3828_length_5453_cov_10.933457_g1559_i0	103.526871062079	9.22288737698085	2.0072900823763	4.59469583293236	4.33380957899021e-06	0.00131825897860383	AER_ECOLI
NODE_388_length_10232_cov_11.711684_g165_i0	214.101031863403	9.96126084882749	2.00474796223551	4.96883450512134	6.73565251910588e-07	0.000296052885894764	6PGDH_GLUOX,AFSQ1_STRCO
NODE_39_length_43124_cov_83.650298_g4_i22	1707.27134570167	8.07875849783757	1.35132492803512	5.97839818553811	2.25342381555449e-09	2.66963514766252e-06	ADHB_BACSU,ADHB_BACSU,ABC1_MYCTU,ABGR_ECOLI,ADRC1_ARATH,ADHL_GADMO,ADHR_BACSU
NODE_4_length_227115_cov_27.563847_g2_i0	11720.5364106799	11.3832841484363	1.58539166745952	7.18010847545153	6.96561296482515e-13	4.70373912288712e-09	AGLUS_ARCFU,AAAT_BOVIN,ABVS_ASPBC,AGLR_RHIME,ACAC_DICDI,AGGR_ECOLX,AGLD_HALVD,3BHS_PIG,ADPR_RHOER,AFLW_ASPPU,ABCA4_MOUSE,ACOCT_ECOLI,3AHDP_RUMGV,ADHA_GLUPO,ACNR_COREF,ACT_BACMT,ADAT2_DANRE,8ODP_CANLF,AAU3_RHIME,ACDB_BACSU,4PADH_RHILO,AAE11_ARATH,ACRT_ASPA1,ACOR_CUPNH,AEGA_ECOLI,A9A1B_DANRE,AER_ECOLI,AAAT_RABIT,ADC1A_TOBAC,ABCGK_DICDI
NODE_40_length_43124_cov_83.220274_g4_i23	4039.03430181543	11.033768372891	1.67806108023339	6.57530795682148	4.8552572341296e-11	9.10738362517511e-08	ADHB_BACSU,ADHB_BACSU,ABC1_MYCTU,ABGR_ECOLI,ADRC1_ARATH,ADHL_GADMO,ADHR_BACSU
NODE_40306_length_1430_cov_17908.750184_g313_i181	823.719114234702	-12.95891317522	1.63939510649398	-7.90469187317145	2.68597158187313e-15	1.12897076471271e-10	ABRU_DROME
NODE_409_length_10092_cov_11.505440_g179_i0	197.040655262434	9.7877633444688	2.01008016167592	4.86933980598475	1.11971714204048e-06	0.000447409817560412	ACOA_CUPNH,ACADL_PIG
NODE_41_length_42709_cov_33.859508_g4_i24	2117.39406476557	12.9135694022463	1.87597018219549	6.88367519100611	5.83277863080807e-12	2.15762458510469e-08	ACOC_BACSU,ACYLL_CAUVN,AGLF_HALVD,ACO11_MOUSE
NODE_42_length_42197_cov_30.632632_g4_i25	2139.33757095469	11.0024260413289	1.88976816244375	5.82210361037148	5.81115033534743e-09	5.60593371207631e-06	AGLA_RHIME,AGLA_RHIME,AFSQ2_STRCO,AGAA2_SHESA,AGAS_ECOLI,AGL9_HALVD,AGLR_RHIME,ACOT8_HUMAN,AADR_RHOPA,AFSQ1_STRCO,AGAL_BACTN
NODE_43_length_42007_cov_38.359851_g4_i26	2075.53083998043	11.8081727779389	1.78491708105203	6.61553015727723	3.70222498480919e-11	7.35305437571161e-08	ABD12_MACFA,5NTD_PSEAE,A57_VACCC
NODE_44_length_32067_cov_34.639714_g4_i27	1718.24277462512	14.3591196564704	2.0866993124484	6.88125959059349	5.93256286715029e-12	2.15762458510469e-08	AFSQ2_STRCO,AG45_MYCLE,25DK1_PSEPU,ABCA9_DICDI,AAPP_RHIL3,ABCF3_ENCCU
NODE_44176_length_1286_cov_15.437758_g15497_i0	29.4867633983373	7.63654843697875	1.96181056548274	3.89260235995295	9.91746332861552e-05	0.018602957323743	AB8I_ARATH
NODE_46_length_31921_cov_42.270535_g4_i29	1633.55015977682	12.850628052483	1.98814516976917	6.46362662439537	1.02222919426277e-10	1.7699767443635e-07	AGL5_HALVD
NODE_4659_length_5111_cov_11.934895_g1857_i0	115.98450098402	10.4705542242755	1.99841050064425	5.23944115630899	1.61063592052865e-07	8.96167330003103e-05	AARP_PROST
NODE_47_length_31537_cov_93.347254_g4_i30	3971.51622830932	9.59173189813674	1.48811642991506	6.44555204506695	1.1518039206501e-10	1.9444753788415e-07	ACRD_ECOLI,ADHR_BACSU
NODE_4902_length_5018_cov_13.194742_g1949_i0	122.39532256403	7.3036914998343	1.81270804732598	4.02916041036412	5.59764137511413e-05	0.011595016158856	ACRD_ECOLI
NODE_5_length_199014_cov_28.510991_g3_i0	10488.3293489761	12.6339713132854	1.7070767578948	7.40093921076277	1.35224629156909e-13	1.82628975154156e-09	ACXA_XANP2,ADHB_BACSU,ACR3_ALKMQ,ADRC1_ARATH,ACOB_BACSU,2KGR_VITVI,ACOC_BACSU,3AHD_EGGLE,AFSQ1_STRCO,ABCH2_DICDI,AFSQ1_STRCO,ABHD6_BOVIN,AGAR_ECOLI,AFSQ1_STRCO,AAEB_PECAS,AFRP_STRGR,ADO1_ORYSJ,ACOR_CUPNH,ABA4_BOTFB,ACOB_BACSU,AGAL_STRBB,ADO1_ARATH,ACT22_STRCO,AFSQ2_STRCO,AFSQ1_STRCO,AFSQ2_STRCO,AFSQ2_STRCO,ACOA_BACSU,AAEA_ECOHS,AFT8_ALTAL,AGLR_RHIME,AEEP_BACSU
NODE_5185_length_4905_cov_12.887003_g2049_i0	108.241722694463	8.30217394245286	1.94058945730914	4.27817120781683	1.8843506684773e-05	0.00446478708564685	ADAB_ASPNG
NODE_5191_length_4901_cov_14.123239_g2053_i0	119.093613963468	9.64927971922259	2.00099821260032	4.82223305271384	1.41959944615081e-06	0.000541597239546169	AFSQ2_STRCO
NODE_53_length_27289_cov_33.765175_g4_i33	1385.35021786242	14.0483367495165	3.40632356314167	4.12419328026478	3.72036392707478e-05	0.00815677711907487	ADHC2_MYCS2,235L_IIV6,AB1I_ARATH
NODE_53458_length_1006_cov_608.711683_g1364_i13	31.7314878022226	-6.49487093389562	1.60517319249863	-4.04621193790661	5.20531092674298e-05	0.0108824840947709	ABAP1_ARATH
NODE_54_length_26230_cov_31.687770_g4_i34	1325.63917962328	11.8009045249889	1.99152806886086	5.92555269971107	3.11248744339765e-09	3.23353926273472e-06	ADAB_ASPNG,ACON3_ASPFU,ACON3_ASPFU,AER_ECOLI
NODE_54006_length_992_cov_2225.140370_g14771_i1	42.000112818481	-8.66306401992816	1.7045395170873	-5.08234859508068	3.72796437607581e-07	0.000178540410204005	ACY1_PIG
NODE_5402_length_4842_cov_12.112812_g2122_i0	110.97250162108	8.56782636551434	1.80129693682769	4.75647639783552	1.97001259561225e-06	0.000700163213455285	AATC_RHIME
NODE_542_length_9325_cov_13.306312_g242_i0	225.812562427123	9.31296177292679	1.87477913683842	4.9674980854715	6.78222277383583e-07	0.000296052885894764	ACRD_ECOLI,AAPA_BACSU,AFSQ2_STRCO,AFSQ1_STRCO
NODE_5437_length_4831_cov_12.602984_g2131_i0	114.208858192464	10.4483251127051	1.97074092901893	5.30172432045972	1.14713979216065e-07	6.56475049873087e-05	ACCA1_MYCTU,AAEA_PECAS
NODE_5489_length_4812_cov_11.884786_g2146_i0	104.991462626809	9.24841870032814	2.00478121545754	4.6131810439063	3.96552602684957e-06	0.00122836716303256	AFR_ENSAD,AFTS1_ALTAL
NODE_55_length_25046_cov_29.210027_g18_i0	1354.41741207941	10.9507331598233	1.83925656087573	5.95389104095914	2.61841162805157e-09	2.94693500698445e-06	AFSQ1_STRCO,ACBP4_ORYSJ,AFSQ2_STRCO,ACOR_BACSU
NODE_556_length_9267_cov_12.315532_g248_i0	203.002371924009	9.88117532655839	1.99606925325758	4.95031688426257	7.40927419499242e-07	0.000319101641460802	1CPX_DIRIM,ABGR_ECOLI
NODE_5587_length_4778_cov_13.244633_g2189_i0	117.946049378053	8.35822837445249	1.86314838469975	4.48607767534276	7.25463027278361e-06	0.00195175566956387	AFLM_ASPPU
NODE_56_length_24230_cov_39.107795_g4_i35	1284.03348228978	11.6952135695602	1.95557849651433	5.98043678144651	2.22540083039468e-09	2.66963514766252e-06	ABAB_STRAT,AADR_RHOPA,AADR_RHOPA,AFG2_SCHPO
NODE_57_length_24172_cov_99.654923_g4_i36	2685.73121706587	11.6111861338614	1.95665142037236	5.93421291752198	2.95258465575326e-09	3.16479581958263e-06	ACRF_ECOLI,AFSQ2_STRCO
NODE_58_length_23630_cov_32.048266_g4_i37	1342.81848904005	10.5163529701139	1.93151666197986	5.44460898376839	5.19193083676232e-08	3.4712941143058e-05	ACR1_ACIAD,AFLM_ASPPU,ABGR_ECOLI
NODE_59_length_23481_cov_28.263713_g19_i0	1201.85845606864	13.8434506012659	2.08464279111924	6.6406823558646	3.12234272344715e-11	6.38925937663451e-08	AGL16_SULAC,2NPD_NEUCR,ACPH_RAT,ACPS_SPHAL
NODE_591_length_9129_cov_11.832818_g260_i0	202.341757360457	10.3863989171144	1.91032604123169	5.43697708817169	5.41921035762485e-08	3.58772977480089e-05	A9A1B_DANRE,ABHDB_BOVIN,ACT3_STRCO
NODE_5953_length_4669_cov_15.709530_g2291_i0	105.588073265282	5.04049615575347	1.38659312162845	3.63516598858777	0.000277801710333662	0.0446652235605036	6PGDH_GLUOX
NODE_6_length_170876_cov_29.570745_g4_i0	9069.36358049221	11.809369559849	1.74909652321414	6.7516968921464	1.4612590928465e-11	3.40261738005995e-08	AGL11_HALVD,AGL2_BACTQ,AADR_RHOPA,AADR_RHOPA,AFSQ1_STRCO,AB7B_ARATH,3BHD1_EGGLE,ACA6_ORYSJ,ACVA_ACRCH,AER_ECOLI,438L_IIV6,AARD_PROST,AB14B_ARATH,AGL15_HALVD,AB1K3_ARATH,ACT22_STRCO,ACH1_SCHPO,AA7GT_DELGR,AGAL_COFAR,AGLM_HALVD,ABND_EMENI,ACDAS_XANCP,ACLDH_PSEAI,AFSQ2_STRCO,ADH_MORSE,ADH_CUPNH
NODE_61_length_21781_cov_28.135664_g20_i0	1155.95713973283	11.6413388785837	1.95976007702317	5.94018574777104	2.84699310768796e-09	3.10083468670891e-06	AGLD_HALVD,ABAB_STRAT,ACLR_ACHOB
NODE_623_length_8967_cov_17.354509_g272_i0	291.634402779952	11.8005822775635	1.96770564880562	5.99712781468424	2.00837983557038e-09	2.4658522461163e-06	AEEP_BACSU
NODE_625_length_8961_cov_11.840459_g273_i0	192.738978110677	9.07247974589551	1.88334187630267	4.81722403141505	1.45569217332476e-06	0.000546111006001526	ADPR_LACLL
NODE_6269_length_4586_cov_157.975183_g1364_i2	79.496537844715	-6.34345450098351	1.41944346980046	-4.46897297141058	7.8596060359542e-06	0.00208954124565321	ABAP1_ARATH
NODE_6299_length_4579_cov_10.438748_g2407_i0	90.6590385995898	9.08047021245543	2.00064393941725	4.53877375856315	5.65823033705312e-06	0.00161551727353708	ACA9_ORYSJ
NODE_6332_length_4570_cov_11.695352_g2421_i0	96.9563336040983	10.2121963482424	1.96873793312797	5.18717914477176	2.13503329871098e-07	0.000110903483534888	2KGR_VITVI,AAAD_RABIT
NODE_6395_length_4555_cov_11.429273_g2441_i0	88.2440801277336	9.21628798270122	1.99828009637086	4.61211018387223	3.98601593521883e-06	0.00122907618298382	3O1D_MYCS2
NODE_64_length_21073_cov_51.547000_g4_i38	1089.92872438216	10.8479209125677	1.95604056365605	5.54585682634915	2.92518119693065e-08	2.12399608458422e-05	AFSQ1_STRCO
NODE_6526_length_4513_cov_13.664640_g2482_i0	98.126187823899	9.14743095122113	2.00617797024659	4.55963084376645	5.12436208855231e-06	0.00148858271998232	AFSQ2_STRCO,ABCF3_ENCCU,AFSQ1_STRCO
NODE_699_length_8699_cov_11.864364_g308_i0	181.38430958678	10.051426810337	2.03363305590984	4.94259609968823	7.70890847350624e-07	0.000329472893290462	ACSA_NOVAD
NODE_7_length_110398_cov_31.382388_g4_i1	5954.70802032993	12.8422874762561	1.81979931179601	7.05698007083083	1.70160016313723e-12	8.83889660125624e-09	ACNR_MYCTU,AEPA_PECCC,ACRB_ECOLI,ACRT_ASPA1,AAEA_ECOHS,AGL9_HALVD,72A61_PARPY,AGL16_SULAC,ACDC_ASPCN,ACRA_ECOLI,AGL5_HALVD,ADH3_GEOSE,AAER_ECOLI,ACER_ACIBT,AAER_ECOLI,ADA_ECOLI,ACDB_ASPCN,AAER_ECOLI,A115_TOBAC,AAMHY_RHILO,ACT3_STRCO,AADR_RHOPA,ADHA_GLUPO,3AHDP_RUMGV,AACUN_ASPA1,3BHD2_EGGLE,ACEA_KOMXY,ACT3_STRCO
NODE_7226_length_4333_cov_13.970423_g2704_i0	108.598621470226	10.375687237912	2.01900795532592	5.13900265253643	2.76200500726993e-07	0.000138157536393277	ABCA5_DICDI
NODE_74_length_19613_cov_27.783572_g24_i0	1008.39423079435	13.5902406381491	2.05901039559263	6.60037495062646	4.10119194451992e-11	7.91272256084404e-08	ADH1_GEOSE,ADHS_AQUAE,ACCA3_MYCTU,3DHQ_TALSN,3HAPM_CUPPJ,ACCC_HAEIN
NODE_7473_length_4268_cov_11.312992_g2774_i0	90.0640596221105	9.01450985996498	1.99376662712087	4.52134654946178	6.14474957767131e-06	0.00171732245343143	AEPA_PECCC,AFSQ1_STRCO
NODE_78_length_18804_cov_19.526987_g26_i0	640.119242496734	6.96988979767674	1.46726765150138	4.75025111508782	2.03164202072065e-06	0.000718286504582326	ABGR_ECOLI,AAER_ECOLI,A622L_TOBAC,3AHDP_RUMGV,AAMHY_RHILO,ADH_SULTO,ABGR_ECOLI
NODE_8_length_106877_cov_30.445976_g4_i2	5361.18703794225	12.3666636106385	1.75793232019954	7.03477799943677	1.99578508041671e-12	9.62652677931281e-09	ACRS2_ALTAL,ABCH2_DICDI,AGD2_ARATH,ADCS_STRGR,AFVA_ASPFN,ACLR_ACHOB,ACTT3_ALTAL,3HBH1_PSEAC,AATC_RHIME,AAPAT_CERS1,AAT_BACY2,AB3A_ARATH
NODE_810_length_8417_cov_25.688279_g363_i0	381.436672078041	10.0128131845786	1.88212628673431	5.31994758011263	1.03797154614754e-07	6.04242608346992e-05	AFSQ1_STRCO,AFSQ2_STRCO
NODE_8214_length_4095_cov_12.013426_g3031_i0	82.3799226181539	9.11470671921092	1.99258139051082	4.57432090985968	4.77767073782014e-06	0.0014150287262435	AGL9_HALVD
NODE_83_length_18023_cov_80.397827_g4_i42	867.854323326149	13.2177780001198	3.57894729308884	3.6932027542412	0.000221447321978304	0.0365620898742076	3AHDP_RUMGV
NODE_8335_length_4068_cov_14.209512_g3070_i0	96.2980284310343	8.47599261395652	1.91296005201741	4.43082572739444	9.38729329963129e-06	0.00243809669975962	3HAPM_CUPPJ
NODE_84_length_17956_cov_22.383884_g17_i2	538.316714659875	8.28800147071204	1.43545768999521	5.77376925037732	7.75175770600506e-09	6.9585028371797e-06	AFSQ1_STRCO
NODE_863_length_8267_cov_11.765926_g388_i0	181.873848057981	11.1194911997697	1.98153783448262	5.61154624770162	2.00526679361503e-08	1.53876881862768e-05	AFSQ2_STRCO
NODE_87_length_17732_cov_13.364630_g29_i0	421.372751284071	9.67679746738986	1.85141558771282	5.22670195260929	1.72560323920351e-07	9.39730125297858e-05	ACD17_MYCTU,ACDSB_BOVIN,ADHS_METM6,ACTT3_ALTAL,5FCL_HAEIN,ACSF2_MOUSE,ACMB_GORST
NODE_8734_length_3985_cov_13.176125_g3194_i0	92.9393098430057	10.1511686541308	2.01943804599196	5.02672942815856	4.98915505124374e-07	0.000233496646647901	ACT3_STRCO,ACDA1_PYRFU
NODE_888_length_8211_cov_12.218481_g397_i0	174.300485317688	6.93537007524658	1.53628065058811	4.51439004493848	6.34992564880899e-06	0.00176459991445586	AGL5_HALVD
NODE_9_length_101437_cov_27.937917_g4_i3	5071.06423354794	11.9655439325988	1.76032920505758	6.79733307737029	1.06573514962063e-11	2.66544308087341e-08	ACMSD_HUMAN,AER_ECOLI,ACES_BUNFA,ADEC_LISMO,ACT22_STRCO,AFR_ENSAD,AFSQ1_STRCO,ADI1_USTMD,ABAB_STRAT,AAER_ECOLI,3AHDP_RUMGV,A115_TOBAC,AER_ECOLI
NODE_9447_length_3843_cov_8.872414_g3427_i0	70.373134858899	8.8935756476559	1.98371511461736	4.48329277834403	7.3499975466136e-06	0.00196178116335069	ACY1_MOUSE,AAAT_RABIT,ACNR_CORDI,ABSAA_ALCSP
NODE_95_length_16604_cov_36.197689_g4_i44	809.208374414633	26.6421384874501	3.90682155537124	6.81938965213846	9.14281093373476e-12	2.46958294693296e-08	ADC2_ORYSJ,ACSF2_HUMAN
NODE_9794_length_3777_cov_28.846652_g16_i40	88.0329286208275	6.65109148472049	1.61023728780724	4.13050395434432	3.61968868476306e-05	0.00796190024445212	ADHR_BACSU

## Sheet: D
Additional file 5: Table S5. Differentially expressed transcripts
D. Differentially expressed transcripts in adults of Aedes japonicus
ID	baseMean	log2FoldChange	lfcSE	stat	pvalue	padj	Gene symbols
NODE_20766_length_2483_cov_163.774274_g6364_i3	103.594376453432	9.99847753374144	2.86615861658913	3.48845924851155	0.000485812869457969	0.0444217333247133	AEF1_DROME
NODE_90229_length_503_cov_30708.076744_g52874_i0	995.167458022046	9.87244632560482	2.70951109080443	3.64362646792997	0.000268823470748356	0.0394189551753458	5HTB2_APLCA
NODE_7499_length_4262_cov_613.735498_g2098_i5	94.7032495353312	9.86883078027984	2.8900727857147	3.41473433785486	0.000638442482752707	0.048387292635351	ACSL6_MOUSE
NODE_8896_length_3950_cov_129.869745_g2319_i2	90.2321553070105	9.79868839249711	2.82078368941141	3.4737468276207	0.000513245058641282	0.0451938212669208	AAP1_YEAST
NODE_42290_length_1353_cov_332.074219_g14637_i0	86.6491032640527	9.74002122627872	2.87345534116509	3.38965463870041	0.000699807265607805	0.0487954959510264	A2GL_HUMAN
NODE_13298_length_3228_cov_288.749604_g337_i32	84.3390212405078	9.70123399647226	2.87891294404117	3.36975594088458	0.000752347867427485	0.0491500250048068	AEF1_DROME
NODE_59394_length_871_cov_225.204261_g24843_i0	158.209372872165	9.67268195277328	2.89154433342648	3.3451612140116	0.000822347558658119	0.0497407192834807	ACRO_MOUSE
NODE_33578_length_1718_cov_267.552584_g8952_i1	76.5403208548633	9.56093355747999	2.83508971567356	3.37235661525036	0.00074527880813417	0.0489855485219545	ACBP4_ARATH
NODE_44855_length_1263_cov_541.475630_g5383_i4	284.097336823663	9.53032002361476	2.66186236520719	3.58032036073096	0.000343173205248018	0.0410216895935492	ACET6_CERPU
NODE_5455_length_4824_cov_71.041675_g2134_i0	145.089429342348	9.53012289269309	2.81834113911234	3.38146534514083	0.000721003267393825	0.0489855485219545	172L_IIV6
NODE_44229_length_1284_cov_466.733278_g15524_i4	141.060874580953	9.49749194958119	2.75813679681757	3.44344485035684	0.000574353721444508	0.046446184647473	ACRO_HUMAN
NODE_44984_length_1259_cov_1567.225126_g15908_i0	1080.09107850656	9.4853729518457	2.6453467079735	3.58568233164117	0.000336198009450157	0.0410216895935492	ACON_CAEEL
NODE_10618_length_3626_cov_1768.617506_g3293_i2	654.283765460392	9.34321975885047	2.66367411116015	3.50764371651345	0.000452094083300618	0.0438115605171869	AFG2_SCHPO
NODE_31396_length_1821_cov_11856.094394_g10348_i0	12649.9291856436	9.03932266057271	2.36918881337544	3.81536609051187	0.000135981182643718	0.03229017112988	ADT2_ANOGA
NODE_16871_length_2830_cov_408.499093_g3943_i2	195.623470710326	8.96947009587114	2.60089974608634	3.44860278039082	0.000563494970906171	0.0462845914228046	AEF1_DROME
NODE_28960_length_1945_cov_64487.162927_g5743_i19	3187.35299750168	8.84952866444679	2.52496177243531	3.50481688913313	0.00045692143123123	0.0438115605171869	ACT1_AEDAE
NODE_93816_length_482_cov_47890.650367_g56423_i0	9565.41330231723	8.84105030847384	2.62888088445786	3.36304712805467	0.000770872024493983	0.0493956502037889	ACRO_HUMAN
NODE_34695_length_1671_cov_974.259074_g4313_i7	333.967662457328	8.72766090083167	2.46810356831549	3.53618098238415	0.00040595647810079	0.0423394429503389	ACRO_RABIT
NODE_31764_length_1803_cov_6371.989017_g10487_i0	1075.64159211984	8.1392817642137	2.40781644209898	3.38035807958783	0.000723914498248925	0.0489855485219545	ACTN_ACTDE
NODE_77274_length_606_cov_104793.536585_g40243_i0	1491.03513152048	26.8258435707979	3.51534947277734	7.63106023413481	2.32830854558929e-14	5.95979828937645e-11	5HT7R_XENLA
NODE_20366_length_2515_cov_4063.611384_g3850_i11	1339.53267401247	13.6906131583633	3.08595284016259	4.43642980546715	9.14631410665135e-06	0.00840955443611294	ABAQ_ACIBT
NODE_53229_length_1012_cov_60909.587859_g20591_i0	4799.39334406341	13.6005408279102	2.919864413522	4.65793574692221	3.19395859210934e-06	0.00422352570197876	A16L1_HUMAN
NODE_25535_length_2141_cov_82847.455513_g8353_i0	1237.78622979657	13.5766167416038	3.45104234784843	3.9340626318504	8.3522004075666e-05	0.0282769371248874	ADT1_ANOGA
NODE_21042_length_2460_cov_2883.450775_g6910_i1	998.192069045945	13.2662408095243	3.44905427541439	3.84634156211718	0.000119894597655766	0.0319740371131077	3O1D_MYCS2
NODE_33175_length_1737_cov_11084.894231_g313_i160	862.827948164634	13.0559954428957	3.44074428884645	3.79452651718935	0.000147925472715489	0.03229017112988	ABRU_DROME
NODE_34827_length_1665_cov_11704.750000_g5417_i3	861.829248479268	13.0543240477665	3.43768280885024	3.79741959152207	0.000146210181951804	0.03229017112988	ACTNA_DICDI
NODE_54036_length_991_cov_87125.010893_g21117_i0	17408.3762457218	12.9938547278361	3.29705161893617	3.94105286468905	8.11247431322264e-05	0.0282769371248874	ADRB2_TSCTR
NODE_33630_length_1716_cov_1853.273281_g2353_i17	1577.07030906193	12.9681225083967	3.25453719281605	3.98462876289204	6.75857017779383e-05	0.0270619250169047	ACTNA_DICDI
NODE_58096_length_897_cov_1589.026699_g21899_i1	653.171295518565	12.6543756342465	3.43251541508818	3.68661873406954	0.000227253436497313	0.0375023215450296	ACRO_MELGA
NODE_32792_length_1756_cov_28185.212715_g10863_i0	10582.0117065534	12.6341569067083	2.65617821629271	4.75651702480345	1.96961635532817e-06	0.00306585915354453	ACRO_HUMAN
NODE_27742_length_2011_cov_58341.738906_g5743_i14	598.060288087187	12.5272024585374	3.42536986840811	3.65718241818926	0.000255002907369424	0.0389063169457655	ACT1_AEDAE
NODE_62678_length_807_cov_390.861035_g27317_i0	535.500539718014	12.3677936528891	3.45940006337541	3.57512673478463	0.000350058282762391	0.0410216895935492	ACRO_HUMAN
NODE_37534_length_1543_cov_5607.436054_g4769_i3	526.013266526891	12.342005487546	3.41993936290743	3.60883751957917	0.000307572163277138	0.0409947280184489	A9A1A_DANRE
NODE_26017_length_2109_cov_1501.785363_g1701_i9	498.131964154952	12.2634325573305	3.41828747552454	3.5875954392773	0.000333741588375964	0.0410216895935492	ACTN_ACTDE
NODE_41075_length_1400_cov_3127.915599_g14102_i0	496.120604894852	12.2575949080062	3.41881796080215	3.58533126026113	0.000336650616387133	0.0410216895935492	ADAR_DROME
NODE_54429_length_981_cov_767.046256_g19900_i1	495.261022733794	12.2551061055598	3.14137739037074	3.90118874068598	9.57214815850618e-05	0.0295965738504467	AGLA_RHIME
NODE_48762_length_1139_cov_4670.465291_g17931_i0	483.1132379597	12.2192801411173	2.99209048620653	4.08386049735057	4.42936277362383e-05	0.0211996583489922	ACP1_ENTHI
NODE_60055_length_858_cov_778.020382_g25327_i0	454.062520611995	12.1297903736677	3.41437427146082	3.55256612464984	0.000381493123044177	0.0419150573145927	ACOB_BACSU
NODE_7755_length_4202_cov_15594.609833_g2328_i5	450.66411705216	12.1189513004525	3.41466639011449	3.5490879388795	0.000386567959508012	0.0419188104699125	AAAH_CHLPN
NODE_25111_length_2167_cov_4408.129417_g5031_i13	445.900854058006	12.103630830161	3.0472557699331	3.9719773277931	7.12785051863052e-05	0.0273670295901573	332L_IIV6
NODE_26699_length_2069_cov_206.657816_g8766_i0	439.181308447169	12.0817140209222	3.4130320031591	3.53987715607102	0.000400313320421068	0.0423394429503389	A2GL_HUMAN
NODE_27681_length_2015_cov_209.828012_g9074_i0	406.468269744075	11.9700354073114	3.41381841916764	3.50634800612211	0.000454300817843841	0.0438115605171869	72A61_PARPY
NODE_59480_length_869_cov_450.157035_g24905_i0	402.830977384618	11.9570659049337	3.41737571817092	3.49890292757551	0.00046717663080077	0.0441153629825625	A1AT_MERUN
NODE_39634_length_1458_cov_2104.151625_g7955_i6	399.636689558455	11.9455814514156	3.41150582919501	3.50155680497087	0.000462548354967422	0.0438115605171869	ADH1_GEOSE
NODE_31667_length_1808_cov_1475.361960_g6352_i5	377.36043862423	11.8628278301073	3.41422696588183	3.47452818709824	0.000511752594497974	0.0451938212669208	72A61_TRIFG
NODE_28749_length_1957_cov_57831.015924_g4496_i10	374.885401473515	11.8533370757051	3.41093438046194	3.47509970980439	0.000510663499555702	0.0451938212669208	ACT5C_ANOGA
NODE_33142_length_1739_cov_24734.250300_g10863_i1	719.575841209823	11.8460787782395	2.7557716845805	4.29864304235448	1.71846978752603e-05	0.0117728658639945	ACRO_RAT
NODE_34386_length_1684_cov_18528.399131_g5014_i9	368.229539355726	11.8274911802341	3.4072874207041	3.47123377627766	0.000518072758222272	0.0452523602488199	ABF2_YEAST
NODE_20465_length_2508_cov_16277.476797_g2432_i14	361.241744677709	11.7998515716149	3.44183684941557	3.42835877697645	0.000607242376880428	0.0471891701207158	A1CF_HUMAN
NODE_33243_length_1734_cov_11104.852498_g313_i161	351.414583371823	11.7600586770914	3.40894699014986	3.4497628479035	0.000561079216314384	0.0462845914228046	ABRU_DROME
NODE_35809_length_1620_cov_2070.248869_g7955_i4	351.278229824717	11.7594952609824	3.40769426812677	3.45086569853777	0.000558791558512153	0.0462845914228046	ADH1_GEOSE
NODE_5108_length_4934_cov_1965.814853_g1979_i3	343.444814725454	11.7269588058355	3.40405626876125	3.44499558172785	0.000571068726088071	0.046381740843871	AATM_MOUSE
NODE_67460_length_728_cov_411.035115_g31261_i0	332.69815211209	11.6811025129879	3.16507703533611	3.69062186562149	0.000223706481713363	0.0374698088820983	ACRO_SHEEP
NODE_11433_length_3490_cov_1344.093942_g1543_i3	328.315010704512	11.6621494613786	2.80349555188308	4.15986016226966	3.18442501391832e-05	0.0176604167557606	AFAD_MOUSE
NODE_13327_length_3225_cov_1760.598985_g1150_i10	314.531577751257	11.6000778818547	3.40094568031114	3.41083891724888	0.000647633402706275	0.0484625319590834	AGAP2_HUMAN
NODE_2300_length_6357_cov_457.193189_g988_i2	313.317748457154	11.5945012976583	3.41061215653533	3.39953672992142	0.000675001131483865	0.0487954959510264	ACBD6_BOVIN
NODE_15564_length_2964_cov_2168.245244_g5089_i3	310.12405554425	11.5798164882635	2.81822319872324	4.10890680820085	3.97536442274944e-05	0.0198421796523489	ACBP5_ARATH
NODE_39981_length_1443_cov_214.097080_g13612_i0	307.576227788949	11.5678123671537	3.42176002216502	3.38066149941002	0.000723115660269343	0.0489855485219545	ACRO_RABIT
NODE_46710_length_1204_cov_1759.679045_g15654_i1	304.480229409954	11.5532241075029	3.42912423558645	3.3691471389712	0.000754011660396018	0.0491500250048068	ACRO_MELGA
NODE_44671_length_1269_cov_510.433110_g15749_i0	300.674133673973	11.5350675470907	3.4038824268526	3.38879729102648	0.000701998853117769	0.0487954959510264	ACRO_MOUSE
NODE_6441_length_4537_cov_1249.943324_g2401_i1	295.781276013526	11.5113968539413	3.39909659339263	3.38660480444064	0.00070763242206495	0.0487954959510264	AFG2_YEAST
NODE_64231_length_780_cov_918.848656_g28569_i0	286.550671516168	11.4656542111623	3.39767885436666	3.37455501317519	0.000739351365680739	0.0489855485219545	ACTN_ACTDE
NODE_7798_length_4191_cov_439.539825_g2221_i4	284.849636502021	11.4570972410354	2.84072506902327	4.03315947958834	5.50319042403945e-05	0.0252994697665151	095R_FRG3G
NODE_26948_length_2056_cov_554.171962_g8849_i0	282.524523851861	11.4452377734414	3.39828080667302	3.36794939104708	0.000757294960026438	0.0491869157721051	A2GL_HUMAN
NODE_26896_length_2059_cov_174.362538_g8827_i0	278.600252605522	11.4250570154077	3.41720276174899	3.34339452820765	0.00082760147293547	0.0497686193853569	5NTD_DIPOM
NODE_892_length_8208_cov_2113.155993_g399_i0	278.568278049259	11.4248930468104	3.41094804273408	3.34947730181567	0.000809641891449247	0.0497045888057081	ACA13_ARATH, 5FCLL_ARATH
NODE_33178_length_1737_cov_1657.323918_g10540_i4	1071.85458277626	11.4020287153667	3.21401181715576	3.54760012222261	0.000388757960573116	0.0419188104699125	ACRO_HUMAN
NODE_946_length_8104_cov_826.452995_g349_i5	271.211061098526	11.3864305878883	2.81011188241079	4.05194919788031	5.07926954950389e-05	0.0236619465053489	ACAC_CHICK
NODE_20753_length_2484_cov_612.608876_g3098_i10	265.128017096714	11.3535407857673	3.12801537160005	3.62963075208921	0.000283826935353787	0.0394189551753458	ADD_SHESW
NODE_30219_length_1880_cov_1914.938572_g5031_i14	474.308939897785	11.2366753391476	3.20890377619682	3.50171775872484	0.000462269037449162	0.0438115605171869	095L_IIV6
NODE_29108_length_1938_cov_1386.987131_g5697_i7	236.033030328169	11.1860990073983	2.80719000976099	3.98480294119836	6.75361477643696e-05	0.0270619250169047	ACTZ_DROME
NODE_20115_length_2536_cov_803.392205_g6459_i1	217.327742665641	11.0668067532804	2.81976151610938	3.92473146755687	8.6826538270712e-05	0.0286191737796265	AFG32_HUMAN
NODE_28517_length_1970_cov_1264.396415_g4875_i8	205.902093916033	10.9887718458598	3.11941848146467	3.52269883350187	0.000427176478856123	0.0436113436451875	AAAH_CHLPN
NODE_4513_length_5164_cov_1053.305441_g1582_i2	204.120866052771	10.9762283908218	3.08113131553807	3.56240200976471	0.000367477089743873	0.0413052343751579	ACRO_MOUSE
NODE_35061_length_1654_cov_1091.637571_g11169_i1	898.389868420982	10.9729955027638	2.88902014449	3.79817202856537	0.000145767144164378	0.03229017112988	ACRO_RAT
NODE_1760_length_6860_cov_475.307352_g341_i3	189.342182717787	10.8678722872569	2.8211662165046	3.85226231041506	0.000117031556925869	0.0319740371131077	7LESS_DROVI
NODE_32119_length_1787_cov_579.768961_g1852_i5	182.273997627311	10.8133029414729	2.84026364187322	3.8071476119524	0.000140578843663209	0.03229017112988	ACTNA_DICDI
NODE_21987_length_2382_cov_1211.074924_g6196_i5	180.783401953745	10.8010424067115	2.97038876372433	3.63623864277244	0.000276648055554997	0.0394189551753458	AFG2_SCHPO
NODE_19407_length_2596_cov_191.218391_g4981_i3	179.767500307245	10.7931255975123	2.80480232555202	3.84808779541642	0.000119043393811966	0.0319740371131077	ABPB_ECOLI
NODE_65256_length_763_cov_282.262319_g29418_i0	177.394361677869	10.7737521741942	3.11156789781092	3.46248339358876	0.000535214941642237	0.0458403784586327	ACBD6_DANRE
NODE_39814_length_1450_cov_8930.260712_g5743_i21	168.203303883631	10.6969770057648	3.03821119908738	3.52081415833697	0.000430224024882972	0.0436113436451875	ACT1_AEDAE
NODE_61278_length_833_cov_84715.265789_g26247_i0	6815.17514078003	10.6824463865382	2.9065075280092	3.67535479732789	0.000237519099815185	0.0378998207889699	5HT7R_XENLA
NODE_84006_length_546_cov_559.186047_g46757_i0	160.452900190012	10.6289224722253	3.07006439667712	3.46211710859535	0.00053594389822598	0.0458403784586327	ACRO_HUMAN
NODE_75236_length_627_cov_101416.019856_g38311_i0	938.960173812395	10.6180523038909	3.0008918864507	3.53829884769671	0.000402713987874674	0.0423394429503389	5HT7R_XENLA
NODE_37517_length_1544_cov_1683.450714_g12592_i1	150.11574090831	10.5328064392679	3.07222669612557	3.4283949334048	0.000607161499454094	0.0471891701207158	AFG2_SCHPO
NODE_28929_length_1947_cov_140.459979_g9481_i0	278.030214580011	10.4657985996037	2.92068543144538	3.5833364616827	0.000339233184662208	0.0410216895935492	A2GL_HUMAN
NODE_27970_length_1999_cov_380.909657_g3312_i2	139.074755659166	10.4228098281761	2.80857772235174	3.71106334185711	0.000206390446599701	0.0362365618781254	235L_IIV6
NODE_17909_length_2732_cov_4553.696502_g5031_i3	135.275290902158	10.3830054985142	2.8052310479212	3.70130136204235	0.000214496538877668	0.0367367380972884	332L_IIV6
NODE_13651_length_3183_cov_229.001929_g2895_i2	135.126690084881	10.3814706746277	2.81772795253113	3.68434101855082	0.000229295087227574	0.0376119298246206	A16L1_HUMAN
NODE_17715_length_2751_cov_27.635922_g5896_i0	134.997999532511	10.3796144758743	3.03670458739601	3.41805209468034	0.000630710336964043	0.0483254132964621	AAP1_YEAST
NODE_5912_length_4675_cov_289.379835_g1880_i1	134.551312416963	10.3754373835829	2.82010948115923	3.67909028103334	0.000234067403755541	0.0378998207889699	AEF1_DROME
NODE_28328_length_1980_cov_1538.680650_g9056_i1	128.24758147267	10.3056255390135	3.04228978315516	3.38745690698981	0.000705437982176516	0.0487954959510264	5GT_VERHY
NODE_20066_length_2541_cov_165.508104_g1212_i6	127.059065194636	10.2921798555316	3.03021794917733	3.39651471549292	0.000682498875457625	0.0487954959510264	ABR_XENTR
NODE_24498_length_2206_cov_2897.287389_g4847_i6	748.086517217388	10.2317128812558	2.74406258813673	3.72867329101385	0.000192490518278736	0.0348467679696412	AAT_PYRAB
NODE_14797_length_3055_cov_520.249832_g4590_i3	117.644552503672	10.1811294860612	2.92029293152389	3.48633843412017	0.000489681075485529	0.0444217333247133	AAP1_YEAST
NODE_33717_length_1712_cov_1247.387431_g11208_i0	116.138642720036	10.1626773375278	2.81748720379226	3.60700035260112	0.000309757239671156	0.0409947280184489	3AHDP_RUMGV
NODE_32856_length_1753_cov_682.191667_g10651_i1	115.41384761808	10.1540076631242	2.83510321616101	3.58153015567231	0.000341587700721053	0.0410216895935492	AGAP1_HUMAN
NODE_4929_length_5005_cov_116.146796_g1581_i3	113.867639390319	10.1345298816112	2.81227656427471	3.60367469201056	0.000313749703171385	0.0410216895935492	AES_XENLA
NODE_10524_length_3641_cov_79.133688_g1568_i3	112.215014174299	10.1128892062205	2.97071528763555	3.40419334303475	0.000663597646606083	0.0486933408602592	A1CF_HUMAN
NODE_4420_length_5192_cov_302.855441_g1398_i4	108.692166408422	10.0676677561338	2.83118332057737	3.55599288924912	0.000376554261925619	0.0416342701184152	AB10C_ARATH
NODE_11241_length_3521_cov_867.041763_g719_i21	108.033788061889	10.0580941774942	2.93399727474093	3.42811980913728	0.000607777170334643	0.0471891701207158	AFC2_ARATH
NODE_2261_length_6388_cov_1358.008076_g601_i3	106.902739537084	10.0429440367193	2.8888997490935	3.47639063621737	0.000508211454109785	0.0451938212669208	ACES_BOMIG
NODE_20707_length_2488_cov_372.286128_g4753_i2	105.591164791954	10.0256119709437	2.8071711781288	3.57142879246379	0.000355039081061146	0.0410216895935492	A20A5_HUMAN
NODE_17568_length_2763_cov_2226.975093_g3463_i4	83.7094543223716	-9.96936050430785	2.82021665082728	-3.53496264245637	0.00040783281202817	0.0424085435102745	ADNT1_ARATH
NODE_36373_length_1595_cov_954.709593_g7759_i3	77.5578317065338	-9.85923686916147	2.86972437893514	-3.43560410941622	0.000591234247992634	0.0469480304332151	ACR1_ACIAD
NODE_6347_length_4567_cov_14936.168669_g2328_i3	77.4182020290045	-9.85648907195387	2.83754124636792	-3.47360204351929	0.000513522053950243	0.0451938212669208	AAAH_CHLPN
NODE_17730_length_2749_cov_1338.848281_g4875_i6	191.66211445286	-9.81213113841882	2.67142817611856	-3.67299080923648	0.000239728108828597	0.0378998207889699	AAAH_CHLPN
NODE_30806_length_1851_cov_13700.683915_g313_i141	68.4174240776592	-9.67823624205761	2.82080070554768	-3.43102446869904	0.000601306359812252	0.0471115856284359	ABRU_DROME
NODE_25840_length_2122_cov_74.782333_g8468_i0	67.3709704110456	-9.65601576740754	2.8143532191692	-3.4309892950317	0.000601384332415994	0.0471115856284359	AEF1_DROME
NODE_28401_length_1977_cov_478.219538_g9142_i1	66.5508782298897	-9.63850530879621	2.82629820454697	-3.4102931153159	0.000648930961506894	0.0484625319590834	AEF1_DROME
NODE_1705_length_6909_cov_323.028525_g742_i1	66.2380352715883	-9.63160973447623	2.85619881121326	-3.3721776287642	0.000745763339164705	0.0489855485219545	AAPK1_CAEEL
NODE_12537_length_3330_cov_123.304882_g2811_i7	65.8465763882788	-9.62310357234075	2.81746586765047	-3.41551735651215	0.000636609722496134	0.048387292635351	ACACA_SHEEP
NODE_2160_length_6480_cov_356.436398_g938_i0	65.5907162797438	-9.61730541195022	2.83736946285564	-3.38951466767073	0.000700164630492115	0.0487954959510264	ACTNB_DICDI
NODE_16312_length_2886_cov_605.939211_g5474_i1	63.075933301679	-9.56108087602338	2.81577581554226	-3.3955405196852	0.000684932348791275	0.0487954959510264	AEF1_DROME
NODE_22863_length_2318_cov_124.890869_g7468_i0	60.704912656952	-9.50583424820012	2.82536269385612	-3.36446512473284	0.000766921761185464	0.0493956502037889	AEF1_DROME
NODE_8328_length_4068_cov_557.273842_g2980_i3	439.138213371693	-12.3605105026859	2.81309048100434	-4.39392567930231	1.11321887428824e-05	0.0090452916857574	AGC1_YEAST
NODE_11302_length_3512_cov_2375.917418_g2030_i6	291.80186120673	-11.7708352381972	2.80349590019067	-4.19862759114312	2.68537531369093e-05	0.0159024284889911	A2ML1_HUMAN
NODE_2139_length_6494_cov_2027.105591_g227_i15	248.99774588518	-11.5418909231934	3.35729892204591	-3.43785024544667	0.000586351877917701	0.0467983398795417	ACRS2_ALTAL
NODE_788_length_8467_cov_790.582321_g349_i1	204.588532280762	-11.2586154120088	2.84776955313472	-3.95348542146456	7.70209587643993e-05	0.0278128854777649	ACAC_CHICK
NODE_41901_length_1367_cov_2459.803709_g1158_i9	201.658729638909	-11.2376683643611	3.36078368749101	-3.34376425539919	0.00082649937834292	0.0497686193853569	A1CF_MOUSE
NODE_3362_length_5701_cov_1024.346304_g1371_i2	190.994554095738	-11.1594755392676	2.85853677136414	-3.9039118373636	9.46502717883643e-05	0.0295965738504467	ADD1_CAEEL
NODE_8942_length_3939_cov_1412.866529_g2401_i2	178.093092253596	-11.0585266788698	2.81128822401476	-3.93361540962073	8.36776330734749e-05	0.0282769371248874	AFG2_YEAST
NODE_4182_length_5295_cov_600.040597_g164_i4	160.997402870796	-10.9128475238632	2.82490330584792	-3.86308710152032	0.000111963063556357	0.0319740371131077	ABR_MOUSE
NODE_25895_length_2117_cov_9398.594912_g8486_i0	142.051390358869	-10.7323406206636	2.82150502380791	-3.80376449097342	0.000142513676872094	0.03229017112988	ACRO_RAT
NODE_9734_length_3786_cov_797.315378_g3517_i0	128.624653832825	-10.5890054397152	2.81989770162457	-3.75510268816303	0.000173270423185691	0.0327065987215749	ABCF1_PIG, A1CF_MOUSE
NODE_6506_length_4518_cov_613.391676_g2098_i3	119.934134908051	-10.4882625662307	2.86504551102303	-3.66076647853516	0.000251461869447495	0.0387040804256653	ACSL6_MOUSE
NODE_4183_length_5295_cov_560.588280_g1044_i4	111.261968446782	-10.3798579730701	2.80996981647561	-3.69393931287455	0.000220806520587819	0.0374502865185331	A1CF_RAT
NODE_20558_length_2500_cov_434.868150_g612_i3	104.672237226847	-10.2918037324147	2.84875864660418	-3.61273277561891	0.00030298690581027	0.0409947280184489	AEF1_DROME
NODE_20802_length_2480_cov_380.638970_g3312_i1	95.7735430356128	-10.1635215810005	2.84798165761871	-3.56867522436875	0.000358790857801876	0.0411009632155401	235L_IIV6
NODE_898_length_8199_cov_212.357741_g401_i0	95.3558623084728	-10.1574019657631	2.84954590436179	-3.56456863888916	0.000364455071360393	0.0413052343751579	A1CF_MOUSE
NODE_1118_length_7783_cov_322.580285_g497_i0	91.3601199936076	-10.0954451171097	2.81730839613932	-3.58336528970129	0.000339195730795317	0.0410216895935492	ACA7_ORYSJ
NODE_10301_length_3686_cov_284.912538_g3695_i0	88.5372753470608	-10.0503373437979	2.82353800439374	-3.55948364362671	0.000371584673992789	0.0413052343751579	6PGL_RAT
NODE_691_length_8725_cov_388.824896_g304_i0	87.4490100048364	-10.0323481724473	2.81014893251065	-3.57004145096471	0.000356924744166661	0.0410216895935492	ADT2_CAEEL
